# Supplementary material for: Transcriptomic, Physiological, and Metabolomic Response of an Alpine Plant, Rhododendron delavayi, to Waterlogging Stress and Post-Waterlogging Recovery
Source: Int J Mol Sci. 2023 Jun 22;24(13):10509. doi: 10.3390/ijms241310509 (PMC10341954; doi:10.3390/ijms241310509)
Supplement: Supplementary file 1 [file ijms-24-10509-s001.zip › Supplementary Table.xlsx]

## Sheet: Supplementary Table S1
Supplementary Table S1. Summary of transcriptome reads mapped to the reference genome. The leaves of seedlings treated with waterlogging stress for 0 d (CK), 30 d (WS30d), and post-waterlogging recovery for 10 d (WS30d-R10d). 1, 2 and 3 in treatment represent three repetitions.
Treatments	Clean reads	GC content	Q30	Mapped reads	Mapped ratio	Uniq mapped reads	Multi mapped reads
CK-1	22275731	0.4854	0.9288	17844927	0.8011	3529443 (19.78%)	14315484 (80.22%)
CK-2	21543164	0.4824	0.9276	17055021	0.7917	3545993 (20.79%)	13509028 (79.21%)
CK-3	28062149	0.4852	0.9337	22455314	0.8002	4505931 (20.07%)	17949383 (79.93%)
WS30d-1	20216364	0.4742	0.9282	15884422	0.7857	3190893 (20.09%)	12693529 (79.91%)
WS30d -2	22579763	0.4768	0.9324	17725372	0.785	3697613 (20.86%)	14027759 (79.14%)
WS30d -3	20163917	0.4768	0.9248	15766474	0.7819	3263328 (20.70%)	12503146 (79.30%)
WS30d-R10d -1	26000049	0.4751	0.9251	20441400	0.7862	4030571 (19.72%)	16410829 (80.28%)
WS30d-R10d -2	23687816	0.4742	0.9233	18227912	0.7695	3899636 (21.39%)	14328276 (78.61%)
WS30d-R10d -3	23104027	0.4774	0.9245	18257462	0.7902	3876569 (21.23%)	14380893 (78.77%)

## Sheet: Supplementary Table S2
Supplementary Table S2. The assembly of sequencing data.
Length Range	Transcript	Unigene
200-300	45,401(11.29%)	30,886(31.79%
300-500	48,885(12.15%)	24,382(25.10%)
500-1000	71,807(17.85%)	19,157(19.72%)
1000-2000	99,737(24.80%)	11,305(11.64%)
2000+	136,414(33.91%)	11,422(11.76%)
Total Number	402244	97152
Total Length	686098330	84570399
N50 Length	2661	1724
Mean Length	1705.68	870.5

## Sheet: Supplementary Table S3
Supplementary Table S3. The DEGs between CK and WS30d.
#ID	FPKM						P-value	log2FC	Regulated	KEGG_annotation
	CK1	CK2	CK3	WS30d1	WS30d2	WS30d3
c67895.graph_c0	9.8	7.98	6.8	9.74	35.4	46.84	0.00016602	1.83466	up	K15100|1.4045e-104|cit:102616025|K15100 solute carrier family 25 (mitochondrial citrate transporter), member 1 | (RefSeq) mitochondrial succinate-fumarate transporter 1
c50179.graph_c0	6.39	7.97	7.01	2.85	0.82	1.12	1.51226e-06	-2.17357	down	--
c61988.graph_c0	31.28	34.59	35.19	17.85	10.4	11.36	1.7223e-07	-1.30175	down	--
c60414.graph_c1	68.69	84.6	66.39	12.09	11.42	13.21	2.97358e-23	-1.69343	down	K01262|1.05322e-132|vvi:100240821|K01262 Xaa-Pro aminopeptidase [EC:3.4.11.9] | (RefSeq) probable Xaa-Pro aminopeptidase 3
c58694.graph_c0	5.77	5.42	4.91	8.24	8.35	6.62	0.00704514	0.603472	up	--
c65894.graph_c0	10.71	4.45	6.13	6.33	36.96	36.21	0.00510954	1.6667	up	--
c54041.graph_c2	13.33	11.83	14.01	17.5	64.78	63.81	0.000768261	1.57873	up	K13430|2.8931e-71|tcc:TCM_008494|K13430 serine/threonine-protein kinase PBS1 [EC:2.7.11.1] | (RefSeq) Kinase superfamily protein
c67156.graph_c0	3.69	6.94	2.49	11.07	20.14	21.25	2.79955e-08	2.25194	up	--
c50702.graph_c0	3.12	4.24	4.56	2.52	0.57	1.94	0.00988999	-1.28525	down	K04733|8.48858e-132|vvi:100266242|K04733 interleukin-1 receptor-associated kinase 4 [EC:2.7.11.1] | (RefSeq) serine/threonine-protein kinase-like protein At5g23170
c52472.graph_c1	2.05	5.6	4.33	2.19	1.37	1.85	0.00441072	-1.29367	down	--
c63142.graph_c0	7.68	5.24	6.35	9.84	14.9	12.68	0.00282022	0.822994	up	--
c60621.graph_c1	10.73	23.28	4.68	15.93	66.84	66.34	0.00545462	1.62406	up	--
c54992.graph_c0	2.46	2.06	2.14	3.41	40.01	15.49	0.000135263	2.50535	up	--
c38265.graph_c0	17.52	17.28	17.84	14.76	6.88	5.95	0.00350886	-1.05423	down	--
c62532.graph_c2	65.65	65.2	71.23	47.22	41.46	41.41	2.22887e-06	-0.790524	down	--
c50887.graph_c0	16.57	17.84	14.51	7.09	2.68	5.62	9.7954e-07	-1.74381	down	--
c67191.graph_c0	2.27	1.38	2.93	1.05	0.54	1.03	0.00400023	-1.33502	down	--
c47358.graph_c0	6.95	12.92	7.99	3.94	3.64	2.37	0.00013023	-1.46314	down	--
c51771.graph_c0	0.13	0.57	0.61	1.76	18.83	30.55	1.90102e-08	3.9563	up	--
c39240.graph_c0	3.76	5.73	5	3.14	1.77	2.11	0.000810034	-1.17075	down	K13566|3.89553e-137|tcc:TCM_029112|K13566 omega-amidase [EC:3.5.1.3] | (RefSeq) Nitrilase/cyanide hydratase and apolipoprotein N-acyltransferase family protein
c65032.graph_c1	9.83	7.71	10.28	3.73	2.52	2.45	1.24081e-08	-1.78441	down	K14487|5.31558e-163|jcu:105646977|K14487 auxin responsive GH3 gene family | (RefSeq) probable indole-3-acetic acid-amido synthetase GH3.5
c43442.graph_c0	13.38	14.75	16.91	1.97	1.16	1.87	4.3194e-15	-3.17288	down	--
c50648.graph_c1	8.07	13.74	8.99	2.43	3.47	3.01	4.30189e-09	-1.85269	down	K17686|0|rcu:8274424|K17686 Cu+-exporting ATPase [EC:3.6.3.54] | (RefSeq) probable copper-transporting ATPase HMA5
c64000.graph_c0	53.25	36.89	31.3	23.73	10.23	10.53	2.72644e-05	-1.56379	down	K12373|1.02516e-66|gra:105785228|K12373 hexosaminidase [EC:3.2.1.52] | (RefSeq) beta-hexosaminidase 3
c52637.graph_c0	7.32	17.36	8.81	0.62	2	0.36	3.69785e-08	-3.17527	down	--
c57582.graph_c1	2.68	6.28	1	13.78	5.13	7.02	0.00567539	1.44896	up	--
c60270.graph_c2	1.5	1.77	1.32	9.1	4.72	2.16	0.00132265	1.52943	up	--
c56388.graph_c0	69.57	102.2	84.11	15.17	9.02	9.82	1.03081e-32	-3.00155	down	--
c51661.graph_c0	34.29	35.31	39.47	60.27	120.23	191.88	0.000485083	1.42762	up	--
c64463.graph_c1	110.19	190.34	75.64	172.24	388.81	367.91	0.00732532	1.11997	up	--
c46312.graph_c2	8.33	9.44	7.87	2.66	3.81	5.6	0.00187806	-1.17358	down	K13249|6.65526e-55|pper:PRUPE_ppa010234mg|K13249 translocon-associated protein subunit alpha | (RefSeq) hypothetical protein
c56252.graph_c1	56.27	79.8	65.13	53.57	35.24	32.41	0.000925571	-0.866453	down	--
c48254.graph_c0	9.41	13.4	8.94	6.96	5.35	5.41	0.000256195	-0.958436	down	--
c58205.graph_c0	15.47	17.48	12.58	12.44	9.6	10.06	0.00161614	-0.676474	down	K07759|1.98362e-71|bvg:104889082|K07759 poly(ADP-ribose) glycohydrolase [EC:3.2.1.143] | (RefSeq) poly(ADP-ribose) glycohydrolase 1
c53524.graph_c1	10.37	11.34	9.38	21.24	23.44	23.48	7.07488e-09	0.999892	up	K11968|5.60102e-171|rcu:8274237|K11968 ariadne-1 [EC:2.3.2.27] | (RefSeq) probable E3 ubiquitin-protein ligase ARI8
c51284.graph_c0	37.79	33.21	33.6	91.72	90.41	80.03	9.04332e-16	1.1462	up	--
c62428.graph_c1	8.66	8.03	6.65	5.53	3.64	2.9	8.0857e-05	-1.14894	down	K01802|1.54657e-40|eus:EUTSA_v10001621mg|K01802 peptidylprolyl isomerase [EC:5.2.1.8] | (RefSeq) hypothetical protein
c68594.graph_c2	13.02	6.76	9.79	20.13	21.19	16.27	0.00585237	0.835987	up	--
c59252.graph_c0	11.18	12.2	7.37	4.19	3.35	2.93	1.05072e-09	-1.68086	down	K01179|0|tcc:TCM_006787|K01179 endoglucanase [EC:3.2.1.4] | (RefSeq) Glycosyl hydrolase 9B18
c59718.graph_c0	1.69	2.58	2.29	7.99	5.51	9.37	1.00696e-06	1.60195	up	K00948|0|tcc:TCM_015773|K00948 ribose-phosphate pyrophosphokinase [EC:2.7.6.1] | (RefSeq) Phosphoribosyltransferase family protein
c66438.graph_c0	45.18	21.74	34.74	84.37	70.56	57.19	0.00225726	0.987408	up	--
c63563.graph_c0	129.45	77.65	146.22	74.15	33.01	68.37	0.00275558	-1.08581	down	--
c44647.graph_c0	0.44	0.08	0.35	2.94	2.8	1.95	4.68636e-05	2.46523	up	--
c61347.graph_c2	7.28	9.36	6.67	5.17	33.37	41.35	0.00645188	1.522	up	--
c49930.graph_c0	1.84	5.63	2.09	1.61	1.58	1.16	0.00686749	-1.41225	down	--
c25432.graph_c0	34.33	33.79	31.2	9.4	1.35	6.36	2.7335e-06	-2.45108	down	--
c56688.graph_c0	134.86	153.13	144.19	58.22	58.93	44.27	1.96414e-21	-1.54887	down	K13947|0|pop:POPTR_0008s12830g|K13947 auxin efflux carrier family | (RefSeq) POPTRDRAFT_803601; PIN1-like family protein
c59678.graph_c0	0.82	0.82	1.15	2.34	2.13	1.95	0.00174188	0.991834	up	--
c54867.graph_c0	2.38	0.96	1.89	22.36	14.25	14.27	2.63194e-14	2.95256	up	--
c53366.graph_c0	21.69	24.72	20.92	10.78	11.89	8.59	2.46524e-09	-1.23644	down	--
c41818.graph_c0	3.82	3.14	2.73	1.75	1.63	1.71	0.00316951	-1.03221	down	--
c39421.graph_c0	40.92	44.32	33.06	15.37	19.21	12.58	2.29525e-09	-1.39119	down	--
c68577.graph_c1	18.41	47.61	20.51	0.63	0.48	11.11	0.00318544	-2.18103	down	K14299|1.45927e-19|rcu:8287748|K14299 nucleoporin SEH1 | (RefSeq) protein SEH1
c38261.graph_c0	0	0.34	0.16	3.36	7.55	16.66	3.58688e-09	4.31429	up	--
c41814.graph_c1	29.58	26.78	25.71	8.29	2.82	4.11	1.44936e-09	-2.47452	down	--
c66128.graph_c0	8.73	4.73	5.33	24.96	28.68	24.14	1.0329e-11	1.9203	up	--
c61398.graph_c0	63.69	81.47	63.83	104.89	201.73	179.46	0.000425956	1.21828	up	--
c60500.graph_c6	49.09	54.69	63.41	44.28	29.42	25.75	0.00552449	-0.764124	down	--
c64599.graph_c1	2.69	2.54	2.47	5.47	6.82	8.66	2.95187e-05	1.13787	up	--
c62391.graph_c0	33.19	33.18	26.18	24.94	24.75	15.76	0.00964547	-0.630045	down	--
c41818.graph_c1	3.61	3.98	2.43	1.49	1.17	1.66	8.51112e-05	-1.28747	down	--
c65050.graph_c4	0.19	0.2	0.52	2.76	4.29	3.01	3.82037e-06	2.81229	up	--
c54031.graph_c0	24.86	26.43	23.8	17.83	12.97	11.2	5.55228e-06	-0.976881	down	--
c56315.graph_c3	8.38	8.51	8.56	12	16.38	25.35	0.00081426	1.03129	up	K09422|7.0166e-82|vvi:100268025|K09422 myb proto-oncogene protein, plant | (RefSeq) snRNA-activating protein complex subunit 4
c58054.graph_c3	14.69	16.18	12.06	11.7	8.52	9.96	0.00153435	-0.788308	down	--
c51758.graph_c0	44.58	82.71	69.37	1.57	0.72	0	3.90251e-07	-4.21276	down	K15397|9.53306e-138|adu:107467395|K15397 3-ketoacyl-CoA synthase [EC:2.3.1.199] | (RefSeq) 3-ketoacyl-CoA synthase 6
c18598.graph_c0	27.59	16.17	25.39	4.63	1.17	3.73	1.5412e-09	-2.80449	down	K13946|0|gra:105773444|K13946 auxin influx carrier (AUX1 LAX family) | (RefSeq) auxin transporter-like protein 3
c66540.graph_c0	7.17	3.99	6.64	13.1	21.47	36.2	8.74197e-05	1.73834	up	K01897|2.49472e-146|egr:104451635|K01897 long-chain acyl-CoA synthetase [EC:6.2.1.3] | (RefSeq) long chain acyl-CoA synthetase 6, peroxisomal
c61877.graph_c0	35.45	36.6	34.24	44.63	130.31	145.75	0.000901912	1.4093	up	K01647|0|vvi:100261432|K01647 citrate synthase [EC:2.3.3.1] | (RefSeq) citrate synthase, mitochondrial
c61048.graph_c0	21.44	25.09	25.41	16.15	8.84	13.29	0.000157575	-1.01324	down	--
c63617.graph_c1	147.1	693.99	335.42	57.63	36.1	38.53	9.29542e-11	-3.13872	down	--
c51733.graph_c0	3.95	4	2.79	57.48	23.44	15.94	6.96826e-10	2.79824	up	K00975|1.98317e-73|tcc:TCM_034083|K00975 glucose-1-phosphate adenylyltransferase [EC:2.7.7.27] | (RefSeq) ADPGLC-PPase large subunit isoform 1
c63846.graph_c0	0.2	0	0.68	1.25	17.55	7.85	7.98279e-06	3.48571	up	--
c57914.graph_c0	73.7	53.07	40.59	116.74	210.77	127.83	0.000211425	1.25419	up	K01850|1.05147e-148|jcu:105644111|K01850 chorismate mutase [EC:5.4.99.5] | (RefSeq) chorismate mutase 1, chloroplastic
c47848.graph_c0	14.07	20.51	17.5	5.29	1.12	2.23	1.96465e-06	-2.519	down	--
c62546.graph_c3	25.33	28.64	17.99	15.86	8.95	11.25	8.26476e-07	-1.45553	down	--
c49444.graph_c0	0.3	0.74	1.96	2.17	36.59	3.86	0.000395679	2.73073	up	K00016|0|mdm:103403474|K00016 L-lactate dehydrogenase [EC:1.1.1.27] | (RefSeq) L-lactate dehydrogenase B
c67806.graph_c0	35.18	42.24	34.98	24.47	13.46	12.85	9.07231e-14	-1.43454	down	--
c57319.graph_c0	78.65	86.83	69.91	51.76	28.46	29.03	1.32589e-05	-1.26056	down	--
c57742.graph_c1	3.17	3.3	3.11	4.5	6.95	6.12	0.00852742	0.736978	up	--
c65746.graph_c0	16.45	13.18	6.29	27.38	25.64	23.43	3.77998e-06	1.38607	up	K10581|0|vvi:100266813|K10581 ubiquitin-conjugating enzyme E2 O [EC:2.3.2.24] | (RefSeq) probable ubiquitin-conjugating enzyme E2 24
c49995.graph_c0	0.66	0.06	0.48	2.17	2.29	0.75	0.00690564	1.71337	up	--
c49091.graph_c0	6.08	5	4.38	0.81	0.53	0.26	4.4156e-21	-3.56015	down	--
c67877.graph_c0	75.55	80.25	85.43	91.73	60.34	61.94	0.00747771	-0.657858	down	K05575|0|nnu:10743933|K05575 NAD(P)H-quinone oxidoreductase subunit 4 [EC:1.6.5.3] | (RefSeq) ndhD, N623_p014; NADH-plastoquinone oxidoreductase subunit 4
c62444.graph_c0	0.46	0.03	0.17	0.66	13.94	14.2	4.77768e-07	3.89258	up	K07408|0|pop:POPTR_0016s05300g|K07408 cytochrome P450 family 1 subfamily A polypeptide 1 [EC:1.14.14.1] | (RefSeq) POPTRDRAFT_777161; hypothetical protein
c52697.graph_c0	33.61	38.09	36.82	4.33	6.63	1.97	1.41401e-21	-3.52646	down	K20667|2.49091e-99|egr:104437293|K20667 beta-amyrin 28-monooxygenase [EC:1.14.13.201] | (RefSeq) beta-amyrin 28-oxidase
c63957.graph_c0	5.09	4.39	3.55	15.5	9.27	9.81	1.07575e-05	1.24717	up	--
c58991.graph_c0	9.46	9.71	9.65	14.3	34.55	38.32	9.99413e-05	1.39475	up	--
c68553.graph_c0	9.74	9.87	13.16	24.5	31.89	30.95	1.08005e-05	1.36836	up	--
c64151.graph_c1	3.93	0.41	3.21	7.2	64.98	58.2	9.83901e-06	3.13582	up	K13424|7.32787e-113|sind:105161503|K13424 WRKY transcription factor 33 | (RefSeq) probable WRKY transcription factor 33
c68275.graph_c0	43.71	31.29	27.2	45.81	222.65	201.91	0.000171023	1.94687	up	K15104|4.15306e-161|vvi:100245527|K15104 solute carrier family 25 (mitochondrial oxoglutarate transporter), member 11 | (RefSeq) mitochondrial uncoupling protein 5
c55183.graph_c0	3.77	3.68	4.51	10.01	6.04	6.94	0.00523489	0.788174	up	K19788|0|vvi:100262744|K19788 obg-like ATPase 1 | (RefSeq) ribosome-binding ATPase YchF
c64799.graph_c0	10.02	12.34	8.34	17.02	18.08	17.24	0.00156424	0.624266	up	--
c62163.graph_c0	5.84	5.29	8.05	1.7	0.62	0.79	7.46971e-11	-2.64536	down	--
c66299.graph_c0	8.59	9.48	11.12	16.65	17.14	17.61	0.00605889	0.604345	up	--
c56097.graph_c0	0.26	0.16	0.26	0.49	0.71	0.97	0.00944349	1.37044	up	--
c66864.graph_c0	2.41	3.27	1.76	8.01	6.91	4.23	0.00162988	1.1619	up	--
c57245.graph_c0	16.71	17.13	18.27	12.64	9.85	8.76	4.02871e-05	-0.856362	down	--
c63197.graph_c0	1.11	1.07	1.13	2.97	2.44	2.34	0.00300699	1.03941	up	--
c60991.graph_c0	27.25	33.36	33.73	71.21	66.29	66.32	5.89049e-08	0.955593	up	K00968|1.14314e-48|tcc:TCM_002035|K00968 choline-phosphate cytidylyltransferase [EC:2.7.7.15] | (RefSeq) Choline-phosphate cytidylyltransferase B
c62791.graph_c0	111.86	124.37	106.81	60.65	70.85	50.32	3.13227e-10	-1.10469	down	K04392|1.83986e-82|cam:101507428|K04392 Ras-related C3 botulinum toxin substrate 1 | (RefSeq) rac-like GTP-binding protein RAC1-like
c53119.graph_c0	10.89	11.04	8.3	4.54	1.07	5.01	0.00210137	-1.51665	down	K10406|0|vvi:100248567|K10406 kinesin family member C2/C3 | (RefSeq) kinesin-like protein KIN-14I
c50823.graph_c0	14.69	46.26	13.07	0	0.12	0	1.12781e-20	-6.56855	down	--
c50305.graph_c0	0.89	0.43	1.9	1.67	8.9	14.8	0.00246913	2.13507	up	K00799|1.3731e-22|jcu:105642146|K00799 glutathione S-transferase [EC:2.5.1.18] | (RefSeq) glutathione S-transferase L3-like
c58352.graph_c1	15.61	21.83	21.01	35.69	44.92	37.73	5.28487e-05	0.869251	up	K12608|2.37786e-157|mdm:103435729|K12608 CCR4-NOT complex subunit CAF16 | (RefSeq) ABC transporter I family member 19-like
c66961.graph_c1	35.87	34.18	33.3	67.99	51.93	50.7	0.00125845	0.593789	up	K03969|1.73835e-79|vvi:100249595|K03969 phage shock protein A | (RefSeq) membrane-associated protein VIPP1, chloroplastic
c63572.graph_c0	53.02	44.43	55.3	36.29	15.96	25.08	0.000577376	-1.08358	down	--
c46392.graph_c0	25.89	30.15	27.95	36.84	72.06	60.97	0.00538941	0.839023	up	--
c39265.graph_c0	0.74	0.44	0.55	2.11	1.79	1.43	0.000119641	1.3944	up	--
c64014.graph_c0	3.89	2.39	3.18	2.53	0.71	0.8	0.008717	-1.41816	down	K14487|0|gra:105803024|K14487 auxin responsive GH3 gene family | (RefSeq) putative indole-3-acetic acid-amido synthetase GH3.9
c61844.graph_c0	60.87	72.29	66.03	78.72	131.62	171.71	0.00549426	1.04542	up	--
c61148.graph_c0	54.34	62.52	55.42	11.54	1.28	7.46	1.80679e-07	-2.89548	down	--
c53691.graph_c0	2.02	2.25	2.09	10.13	6.96	2.31	0.0094906	1.30444	up	--
c51087.graph_c0	37.73	27.71	31.04	89.85	64.93	56.15	0.000248437	0.935404	up	K02116|9.36645e-80|tcc:TCM_001706|K02116 ATP synthase protein I | (RefSeq) ATP synthase protein I-related
c61684.graph_c0	13.48	12.98	14.87	22.13	32.92	33.35	0.000581418	0.915735	up	K10666|5.23003e-59|sind:105165381|K10666 E3 ubiquitin-protein ligase RNF5 [EC:2.3.2.27] | (RefSeq) E3 ubiquitin-protein ligase RMA1H1-like
c68424.graph_c2	21.93	29.84	27.46	13.07	2.38	8.32	0.000442331	-1.73411	down	K17879|4.08982e-80|vvi:100241801|K17879 peroxisomal coenzyme A diphosphatase NUDT7 [EC:3.6.1.-] | (RefSeq) nudix hydrolase 15, mitochondrial
c56091.graph_c0	21.43	31.72	35.84	8.22	0.92	2.64	1.09689e-05	-2.5236	down	--
c58634.graph_c0	83.4	74.38	63.84	144.98	243.74	167.28	1.98145e-05	1.13824	up	K13832|1.17933e-106|cic:CICLE_v10004711mg|K13832 3-dehydroquinate dehydratase / shikimate dehydrogenase [EC:4.2.1.10 1.1.1.25] | (RefSeq) hypothetical protein
c64518.graph_c0	5.08	9.3	7.3	29.27	13.74	14.21	0.000255057	1.29993	up	--
c68851.graph_c2	29.38	35.16	32.14	29.06	140.63	153.27	0.00372018	1.47682	up	K00083|1.20775e-158|vvi:100255907|K00083 cinnamyl-alcohol dehydrogenase [EC:1.1.1.195] | (RefSeq) probable mannitol dehydrogenase
c63340.graph_c0	50.23	58.55	54.39	255.8	170.96	128.62	2.61775e-09	1.49539	up	K14689|0|vvi:100259043|K14689 solute carrier family 30 (zinc transporter), member 2 | (RefSeq) metal tolerance protein 1
c55647.graph_c0	1.05	3.64	2.4	1.72	26.74	22.75	0.00119069	2.19111	up	--
c59068.graph_c0	2.86	5.02	3.74	1.84	1.04	1.27	0.002251	-1.21747	down	--
c61530.graph_c0	5.09	5.64	4.03	4.18	2.58	2.62	0.00520869	-0.815446	down	--
c56554.graph_c0	12.45	17.43	7.31	8.34	4.58	2.72	0.0023538	-1.36439	down	K08245|3.17365e-114|pper:PRUPE_ppa004486mg|K08245 phytepsin [EC:3.4.23.40] | (RefSeq) hypothetical protein
c52021.graph_c0	17.59	19.39	19.61	24.36	44.95	44.14	0.00585695	0.845474	up	K14539|0|vvi:100258825|K14539 large subunit GTPase 1 [EC:3.6.1.-] | (RefSeq) GTPase LSG1-2
c44208.graph_c0	0.18	0.06	0.05	3.43	2.77	1.09	1.9669e-07	3.6005	up	--
c63491.graph_c0	11.04	8.61	7.54	4.16	3.59	2.67	4.32517e-09	-1.48345	down	K00766|1.42534e-99|sind:105177112|K00766 anthranilate phosphoribosyltransferase [EC:2.4.2.18] | (RefSeq) anthranilate phosphoribosyltransferase, chloroplastic-like
c55960.graph_c1	17.54	17.57	16.69	20.4	54.21	41.8	0.00754157	0.999092	up	K00753|1.24287e-166|adu:107469717|K00753 glycoprotein 3-alpha-L-fucosyltransferase [EC:2.4.1.214] | (RefSeq) glycoprotein 3-alpha-L-fucosyltransferase A
c51022.graph_c0	22.02	24.42	22.86	46.73	43.69	47.22	4.80221e-08	0.844189	up	K14407|1.92114e-73|vvi:100256296|K14407 cleavage stimulation factor subunit 2 | (RefSeq) cleavage stimulating factor 64
c51714.graph_c0	8.13	8.71	8.03	18.78	16.33	14.19	0.00023567	0.789997	up	K14484|3.66403e-53|pop:POPTR_0008s17220g|K14484 auxin-responsive protein IAA | (RefSeq) POPTRDRAFT_803776; bodenlos family protein
c67462.graph_c1	6.84	4.45	5.2	35.5	21.51	18.5	1.21823e-07	1.92878	up	K08244|1.82707e-107|sot:102577510|K08244 alpha-glucan, water dikinase [EC:2.7.9.4] | (RefSeq) R1, GWD; starch-granule-bound R1 protein
c65354.graph_c1	79.4	83.78	82.62	147.84	304.75	246.95	2.24511e-05	1.29877	up	K16871|1.03424e-134|rcu:8264914|K16871 4-aminobutyrate---pyruvate transaminase [EC:2.6.1.96] | (RefSeq) gamma aminobutyrate transaminase 3, chloroplastic
c55610.graph_c0	19.35	20.75	19.32	27.07	38.58	42.39	0.00439514	0.723977	up	--
c62804.graph_c0	16.01	18.25	15.9	38.52	25.71	28.36	0.000331551	0.731092	up	--
c51788.graph_c0	19.55	18.85	19.1	3.41	1.71	2.98	2.2781e-22	-2.89948	down	--
c10403.graph_c0	189.71	128.15	134.41	432.34	423.37	259.02	0.000274546	1.07194	up	K01373|6.10047e-54|sly:101258107|K01373 cathepsin F [EC:3.4.22.41] | (RefSeq) cysteine protease RD19A
c59609.graph_c0	1.87	5.01	5.52	10.72	18	6.94	0.00860317	1.37887	up	--
c58450.graph_c0	7.94	7.81	12.45	8.33	69.78	97.27	3.91492e-05	2.55161	up	--
c66723.graph_c0	62.31	48.12	65.71	48.53	25.18	16.65	4.81161e-05	-1.26467	down	K14638|8.20458e-155|egr:104441891|K14638 solute carrier family 15 (peptide/histidine transporter), member 3/4 | (RefSeq) protein NRT1/ PTR FAMILY 6.3
c60145.graph_c0	56.88	48.84	45.04	140.62	110.23	88.94	1.07858e-06	1.05186	up	K11000|3.18824e-178|pper:PRUPE_ppa003008mg|K11000 callose synthase [EC:2.4.1.-] | (RefSeq) hypothetical protein
c56986.graph_c0	12.61	12.13	11.39	9.97	6.75	6.96	0.000881799	-0.737475	down	--
c51011.graph_c0	18.57	19.89	20.85	6.63	2.59	5.53	1.48824e-08	-2.07975	down	--
c65858.graph_c0	24.64	41.3	43.21	0.81	0.42	0.35	5.64141e-31	-5.79002	down	K14488|3.66424e-09|tcc:TCM_006752|K14488 SAUR family protein | (RefSeq) SAUR-like auxin-responsive protein family
c47710.graph_c0	2.91	2.84	2.71	0.21	0.05	0.11	7.45079e-14	-4.16788	down	--
c63632.graph_c0	1.24	1.84	0.67	0.27	0.71	0.28	0.00900381	-1.49719	down	--
c66464.graph_c2	62.9	107.81	52.52	33.44	32.58	23.85	0.00103728	-0.998229	down	--
c50059.graph_c0	34.62	45.6	30.53	15.17	10.9	7.07	2.66976e-09	-1.83254	down	K00208|0|tcc:TCM_024898|K00208 enoyl-[acyl-carrier protein] reductase I [EC:1.3.1.9 1.3.1.10] | (RefSeq) NAD(P)-binding Rossmann-fold superfamily protein isoform 1
c63197.graph_c1	13.77	14.84	21.29	9.99	5.43	8.49	0.000793405	-1.07365	down	--
c57199.graph_c0	49.41	49.75	41.33	61.83	93.91	95.03	0.00696381	0.704608	up	--
c56435.graph_c0	48.27	42.52	43.06	86.44	162.76	145.67	1.48057e-05	1.6509	up	--
c54112.graph_c0	4.3	3.64	3.44	6.65	7.04	6.02	0.0016815	0.636038	up	--
c41354.graph_c1	2.7	3.61	4.94	2	2.21	2.23	0.00164069	-1.0193	down	--
c61897.graph_c0	263.02	182.86	168.57	530.47	779.72	388.77	8.72875e-05	1.28223	up	--
c60047.graph_c0	2.59	4.99	4.48	1.6	1.19	1.67	5.45025e-05	-1.47172	down	--
c37145.graph_c0	3.25	5.2	3.55	0	0.16	0	3.58236e-08	-4.20991	down	--
c47460.graph_c0	24.71	21.18	29.76	73.96	70.84	47.69	2.76874e-05	1.14806	up	K10418|1.29469e-28|vvi:100249501|K10418 dynein light chain LC8-type | (RefSeq) dynein light chain LC6, flagellar outer arm-like
c55524.graph_c1	52.77	62.29	64.15	37.75	35.19	28.49	1.13025e-07	-0.950633	down	K04506|0|cam:101491449|K04506 E3 ubiquitin-protein ligase SIAH1 [EC:2.3.2.27] | (RefSeq) E3 ubiquitin-protein ligase SINAT5
c44397.graph_c0	3.81	0.23	0.91	12.88	16.32	7.42	0.000942881	2.24576	up	--
c52605.graph_c0	29.75	22.85	23.86	71.39	59.58	59.36	1.70553e-08	1.14457	up	--
c54844.graph_c0	11	32.15	25.88	15.79	8.43	5.17	0.00756244	-1.27988	down	K11778|4.03026e-98|vvi:100852815|K11778 ditrans,polycis-polyprenyl diphosphate synthase [EC:2.5.1.87] | (RefSeq) dehydrodolichyl diphosphate synthase complex subunit NUS1
c55358.graph_c2	56.59	65.8	64.48	80.41	121.78	113.43	0.00265284	0.645239	up	--
c66886.graph_c0	149.04	181.94	140.07	135.74	66.13	79.4	0.00237578	-0.877856	down	--
c52107.graph_c0	3.49	2.71	2.96	0.49	0.32	0.5	1.40919e-11	-2.79127	down	--
c38290.graph_c0	9.79	9.6	9.12	5.13	1.42	2.85	0.000287357	-1.652	down	--
c62802.graph_c0	6.87	7.29	7.72	8.74	21.09	30.1	0.00241211	1.24767	up	--
c61636.graph_c2	43.21	62.62	37.74	6.47	25.31	21.55	0.00306433	-1.4123	down	--
c69044.graph_c0	4.7	6.35	9.01	0.17	0.3	0.17	1.33217e-15	-4.48564	down	--
c51139.graph_c0	1.32	1.27	1.14	1.89	4.44	5.86	0.0040301	1.43942	up	--
c68810.graph_c0	3.86	3.65	3.45	5.9	7.03	5.41	1.5788e-06	0.913919	up	K14572|0|vvi:100244657|K14572 midasin | (RefSeq) midasin
c25194.graph_c0	1.2	1.08	1.16	0.37	0.17	0.19	0.000103209	-2.13894	down	--
c63923.graph_c0	22.1	24.29	22.64	25.54	61.05	90.99	0.00750562	1.16215	up	--
c52218.graph_c0	5.64	4.35	4.89	7.53	8.88	10.9	0.00853419	0.729366	up	--
c64668.graph_c0	559.15	315.89	996.7	349.06	174.14	219.83	0.00330622	-1.31058	down	K05909|1.36161e-160|tcc:TCM_042605|K05909 laccase [EC:1.10.3.2] | (RefSeq) Laccase/Diphenol oxidase family protein
c58002.graph_c0	25.11	32.68	26.57	8.58	7.28	7.43	6.59845e-28	-1.99066	down	--
c54725.graph_c0	2.97	2.78	2.65	0.21	0.18	0.62	4.73828e-11	-3.09963	down	K13126|0|nnu:104587229|K13126 polyadenylate-binding protein | (RefSeq) polyadenylate-binding protein 7-like
c63617.graph_c0	35.56	183.54	91.79	11.34	2.27	8.93	4.98173e-09	-3.44295	down	--
c43761.graph_c0	1152.18	1533.82	941.67	848.78	338.66	467.67	0.000426669	-1.24024	down	K02701|5.59866e-65|nnu:104606730|K02701 photosystem I subunit PsaN | (RefSeq) photosystem I reaction center subunit N, chloroplastic-like
c55847.graph_c1	3.3	3.54	1.66	1.19	0.67	0.03	0.00731835	-1.88171	down	--
c24150.graph_c0	40.01	40.11	43.42	17.79	5.04	12.89	7.54382e-06	-1.84379	down	--
c51488.graph_c0	332.68	262.18	203.9	624.82	908.42	420.76	0.00082364	1.11463	up	K13082|3.0784e-92|sind:105165774|K13082 bifunctional dihydroflavonol 4-reductase/flavanone 4-reductase [EC:1.1.1.219 1.1.1.234] | (RefSeq) dihydroflavonol-4-reductase-like
c57724.graph_c1	1.51	0.4	0.59	1.94	4.07	4.77	0.0022539	1.78706	up	--
c48156.graph_c0	10.27	12.79	9.72	7.27	4.45	6.73	0.000835106	-0.953723	down	--
c47503.graph_c0	4.59	2.12	3.87	30.79	18.06	21.08	2.57025e-11	2.44226	up	--
c52686.graph_c0	11.63	13.5	13.07	10.26	8.18	9.89	0.00576073	-0.604543	down	--
c61428.graph_c0	49.63	55.75	53.64	38.51	31.91	39	0.000137833	-0.677309	down	--
c60580.graph_c2	39.65	35.15	34.38	27.63	13.11	20.46	0.00109384	-0.949178	down	--
c25673.graph_c0	111.2	112.98	223.55	2.58	1.3	2.4	1.85809e-42	-5.93675	down	--
c55532.graph_c0	23.7	24.9	16.39	17.38	11.8	12.87	0.00703137	-0.728043	down	--
c65078.graph_c0	19.43	20.39	17.23	33.65	56.31	47.95	2.39115e-05	1.14444	up	K00799|1.25844e-72|vvi:100853342|K00799 glutathione S-transferase [EC:2.5.1.18] | (RefSeq) glutathione S-transferase L3
c37774.graph_c0	2.08	2.59	4.07	0.76	0	0.31	0.000293221	-2.57712	down	--
c61457.graph_c0	12.35	6.46	12.88	28.63	32.65	23.84	0.000403968	1.1986	up	K05349|0|tcc:TCM_041670|K05349 beta-glucosidase [EC:3.2.1.21] | (RefSeq) Glycosyl hydrolase family protein isoform 1
c66850.graph_c1	31.85	62.62	58.89	35.75	39.98	24.25	4.66962e-05	-1.34144	down	K05909|0|vvi:100243355|K05909 laccase [EC:1.10.3.2] | (RefSeq) laccase-14
c67460.graph_c0	15.15	12.77	17.13	9.91	10.05	11.66	0.00156901	-0.668869	down	K19589|6.28686e-138|nnu:104597243|K19589 release factor glutamine methyltransferase [EC:2.1.1.297] | (RefSeq) hemK methyltransferase family member 2
c55395.graph_c0	22.31	20.78	18.28	15.02	15.6	10.32	0.00115787	-0.743927	down	--
c65847.graph_c0	565.23	582.17	637.58	284.42	180.25	223.96	2.04819e-11	-1.51712	down	--
c56652.graph_c0	22.85	31.2	36.01	6.32	4.55	3.41	5.6479e-19	-2.73387	down	--
c67331.graph_c0	17.92	16.97	15.59	12.61	11.98	11.75	1.02558e-05	-0.781103	down	--
c43764.graph_c0	18.48	11.68	11.71	10.57	7.2	7.44	0.0037587	-0.90495	down	--
c50756.graph_c0	6.36	10.23	13.13	2.09	2.3	0.74	7.01419e-09	-2.60203	down	--
c66933.graph_c0	5.23	5.09	4.2	7.72	9.7	12.7	0.00186163	0.852347	up	K10846|0|vvi:100245663|K10846 DNA excision repair protein ERCC-5 | (RefSeq) DNA repair protein UVH3
c60230.graph_c0	27.91	25.2	26.58	22.31	17.94	19.95	0.00267748	-0.67787	down	--
c47456.graph_c0	13.37	13.45	13.63	37.85	45.78	34.69	7.13622e-11	1.36214	up	--
c55412.graph_c1	111.98	134.17	133.1	59.06	32.53	34.28	8.0418e-11	-1.70832	down	--
c62100.graph_c0	649.6	725.62	591.96	146.27	69.62	123.76	3.31069e-19	-2.63234	down	K19747|6.48444e-154|tcc:TCM_015221|K19747 BAHD acyltransferase [EC:2.3.1.-] | (RefSeq) HXXXD-type acyl-transferase family protein
c53038.graph_c0	0.12	0.15	0.19	2.42	1.31	1.26	3.42052e-08	2.89055	up	--
c57446.graph_c0	19.96	14.78	13.98	61.51	127.07	58.41	7.69759e-09	2.29582	up	--
c46905.graph_c0	20.85	22.15	18	36.69	40.04	34.49	8.94462e-05	0.725832	up	--
c58188.graph_c0	1.37	1.53	1.22	2.32	4.15	5.27	0.00340726	1.19131	up	--
c67243.graph_c0	21.3	21.01	24.91	30.4	65.84	55.98	0.00311302	1.17865	up	--
c67495.graph_c1	5.9	7.56	5.28	14.11	23.12	18	1.54905e-06	1.39698	up	K10949|1.0136e-158|vvi:100265497|K10949 ER lumen protein retaining receptor | (RefSeq) putative ER lumen protein-retaining receptor C28H8.4
c64741.graph_c0	1.88	1.74	3.49	5.03	5.49	5.33	0.00880221	0.948042	up	K04733|0|cic:CICLE_v10027962mg|K04733 interleukin-1 receptor-associated kinase 4 [EC:2.7.11.1] | (RefSeq) hypothetical protein
c67210.graph_c2	5.04	6.01	4.96	5.27	3.71	2.36	0.00559517	-0.869532	down	K09458|4.61756e-87|tcc:TCM_016498|K09458 3-oxoacyl-[acyl-carrier-protein] synthase II [EC:2.3.1.179] | (RefSeq) 3-ketoacyl-acyl carrier protein synthase I
c56993.graph_c1	1.3	3.76	0.69	4.69	12.92	9.14	0.00270946	1.82326	up	--
c43523.graph_c1	2.42	3.3	2.78	4.81	9.48	13.47	0.00378108	1.34056	up	--
c59173.graph_c0	41.06	47.21	27.42	3.55	5.05	4.34	9.05857e-29	-3.20492	down	--
c62832.graph_c0	3.49	4.93	9.47	29.51	44.76	144.97	7.22129e-08	3.2208	up	--
c53747.graph_c0	22.39	25.98	19.53	16.73	12.67	11.04	0.000685515	-0.877728	down	--
c61275.graph_c0	125.49	127.58	152.1	66.3	20.28	35.66	3.99057e-06	-1.73571	down	K07119|1.03435e-121|vvi:100253369|K07119 uncharacterized protein | (RefSeq) 2-alkenal reductase (NADP(+)-dependent)
c42554.graph_c0	65.47	53.63	69.85	9.89	3.66	6.79	2.81171e-19	-3.24069	down	--
c51026.graph_c0	2.16	2.81	2.04	6.48	3.7	8.84	0.00427468	1.13333	up	--
c68106.graph_c0	4.61	2.19	2.08	1.95	0.78	1.02	0.00855684	-1.33216	down	--
c61453.graph_c0	4.95	3.51	4.1	22.82	23.82	21.93	1.43705e-22	2.28483	up	--
c61139.graph_c2	46.7	52.94	43.66	12.53	7.83	7.16	9.06695e-22	-2.45617	down	K15920|0|tcc:TCM_007536|K15920 beta-D-xylosidase 4 [EC:3.2.1.37] | (RefSeq) Beta-D-xylosidase 4
c60443.graph_c0	25.12	22.69	21.98	14.03	15.99	16.32	0.000125932	-0.733651	down	--
c66593.graph_c0	47.68	47.12	40.33	61.64	100.36	117.45	0.00134944	0.93233	up	K10590|0|vvi:100264024|K10590 E3 ubiquitin-protein ligase TRIP12 [EC:2.3.2.26] | (RefSeq) E3 ubiquitin-protein ligase UPL3
c56228.graph_c2	11.87	11.09	13.93	16.94	33.91	24.55	0.00190839	1.04757	up	K11838|1.51604e-11|sot:102598288|K11838 ubiquitin carboxyl-terminal hydrolase 7 [EC:3.4.19.12] | (RefSeq) ubiquitin carboxyl-terminal hydrolase 12-like
c44177.graph_c0	24.12	21.49	24.09	41.38	43.37	59.03	0.000476552	0.838622	up	--
c58543.graph_c0	79.78	90.9	69	123.68	166.12	170.35	0.000421082	0.806302	up	K09286|8.93158e-146|sind:105157874|K09286 EREBP-like factor | (RefSeq) ethylene-responsive transcription factor RAP2-12-like
c54138.graph_c0	11.59	21.78	10.61	6.73	2.31	5.21	0.000196261	-1.65024	down	--
c37582.graph_c0	2.38	0.73	2.37	19.7	7.35	5.94	0.000304137	2.11316	up	--
c52631.graph_c0	0.3	0.31	0.63	1.46	2.4	0.74	0.0017792	1.92512	up	--
c58585.graph_c0	69.85	76.9	73.85	59.6	45.32	37.43	0.000295092	-0.776309	down	--
c58652.graph_c0	0.93	0.08	0.71	1.68	4.07	2.96	0.0067804	1.82158	up	K17099|6.55905e-98|gra:105777117|K17099 annexin A13 | (RefSeq) annexin-like protein RJ4
c63945.graph_c0	1.64	1.56	1.75	4	3.05	4.19	0.00432457	1.04904	up	--
c67771.graph_c1	30.68	20.19	11.56	73.07	66.67	38.98	0.0012721	1.26816	up	K00873|0|nnu:104606028|K00873 pyruvate kinase [EC:2.7.1.40] | (RefSeq) pyruvate kinase 2, cytosolic-like
c67680.graph_c0	177.14	130.23	140.42	204.91	889.66	924.54	0.000191146	1.8988	up	K00799|5.45847e-125|sind:105174378|K00799 glutathione S-transferase [EC:2.5.1.18] | (RefSeq) glutathione S-transferase L3-like
c46598.graph_c1	15.31	11.4	12.8	48.13	40.72	16.59	0.00523192	1.16169	up	K00873|1.08531e-33|vvi:100257566|K00873 pyruvate kinase [EC:2.7.1.40] | (RefSeq) pyruvate kinase isozyme G, chloroplastic
c56495.graph_c0	9.7	15.49	8.54	6.31	5.92	4.23	0.00020137	-1.16031	down	--
c57633.graph_c0	24.43	18.65	20.46	5.23	3.59	4.02	7.34142e-25	-2.38867	down	--
c49108.graph_c0	6.23	5.94	5.85	3.49	2.76	2.71	0.000145669	-1.13244	down	--
c64361.graph_c0	21.78	29.29	22.58	22.81	20.26	19.53	5.11889e-05	-0.710402	down	--
c59852.graph_c0	0.4	0.48	0.41	1.67	7.21	7.04	3.19499e-07	3.0441	up	--
c50555.graph_c0	0.79	0.84	0.4	1.74	5.11	3.87	9.70623e-05	2.17109	up	--
c62713.graph_c0	11.42	15.06	10.77	19.32	24.72	25.44	0.000986846	0.676923	up	--
c58159.graph_c0	40.75	37.74	39.77	64.65	90.81	103.23	0.000259581	0.988751	up	--
c51348.graph_c1	10.81	13.5	10.61	8.87	7.91	7.59	0.00145092	-0.619636	down	K05841|0|sind:105163501|K05841 sterol 3beta-glucosyltransferase [EC:2.4.1.173] | (RefSeq) sterol 3-beta-glucosyltransferase UGT80A2-like
c64215.graph_c0	49.38	88.84	38.3	141.44	123.04	83.68	0.00853017	0.870169	up	K15535|0|vvi:100256560|K15535 phosphoglucan, water dikinase [EC:2.7.9.5] | (RefSeq) phosphoglucan, water dikinase, chloroplastic
c66101.graph_c0	70.4	77.71	51.3	40.7	19.86	17.06	4.39369e-05	-1.46751	down	--
c37628.graph_c0	4.31	3.68	3.54	5.9	8.34	8.11	0.00708166	0.747878	up	--
c59611.graph_c0	17.48	21.25	18.5	17.25	10.74	11.96	4.0065e-05	-0.898774	down	K04733|0|sot:102585340|K04733 interleukin-1 receptor-associated kinase 4 [EC:2.7.11.1] | (RefSeq) serine/threonine-protein kinase CDL1
c50916.graph_c1	21.25	22.88	20.83	29.77	41.05	45.55	0.00400647	0.694171	up	--
c63193.graph_c0	30.4	32.49	29.34	26.79	14.67	16.89	0.00281354	-0.783201	down	--
c66376.graph_c0	126.41	109.59	128.27	84.33	58.87	74.89	8.42876e-05	-1.09714	down	--
c55544.graph_c0	1.63	1.1	1.64	2.61	8.72	4.88	0.00271375	1.51437	up	--
c46046.graph_c0	8.59	2.88	4.75	63.43	38.08	39.35	4.11586e-11	2.78297	up	--
c49059.graph_c0	24.88	23.28	22.36	50.77	34.88	39.19	0.000844955	0.674493	up	--
c66775.graph_c2	16.18	25.22	33.48	13.59	13.98	13.32	0.0026945	-0.76267	down	K11858|0|vvi:100259355|K11858 ubiquitin carboxyl-terminal hydrolase 48 [EC:3.4.19.12] | (RefSeq) ubiquitin carboxyl-terminal hydrolase 26
c66628.graph_c0	1.07	0.08	0.75	1.29	32.03	57.19	0.000457744	3.06979	up	--
c67157.graph_c1	10.43	14.62	7.38	1.36	2.37	2.32	6.21462e-16	-2.54167	down	K03319|0|sind:105178279|K03319 divalent anion:Na+ symporter, DASS family | (RefSeq) dicarboxylate transporter 2.1, chloroplastic-like
c58017.graph_c0	16.93	10.57	14.97	38.86	34.89	27.96	4.84832e-05	1.06831	up	K20989|2.84811e-146|pvu:PHAVU_002G127200g|K20989 urea-proton symporter | (RefSeq) hypothetical protein
c41166.graph_c0	16.77	16.11	18.3	13.04	11.51	11	0.00108448	-0.662165	down	--
c61812.graph_c0	11.62	12.92	15.88	6.58	3.82	3.19	3.00359e-06	-1.86568	down	--
c10352.graph_c1	24.83	23.14	25.31	8.32	576.09	331.89	0.00727373	2.26663	up	--
c25694.graph_c0	7.51	8.73	7.86	5.23	4.18	4.15	0.00115361	-0.961665	down	--
c56853.graph_c0	7.35	5.09	7.51	4.47	2.34	2.68	0.000902252	-1.11647	down	--
c65233.graph_c1	8.15	10.79	6.95	4.62	5.05	3.33	5.78653e-05	-1.34672	down	K04728|0|pda:103702060|K04728 ataxia telangiectasia mutated family protein [EC:2.7.11.1] | (RefSeq) serine/threonine-protein kinase ATM
c48504.graph_c0	18.52	15.05	20.33	91.97	48.8	51.64	2.41876e-07	1.61104	up	--
c59811.graph_c0	31.25	58.65	33.56	34.42	334.02	351.12	0.000506508	2.14423	up	--
c43575.graph_c0	11.62	13.41	10.76	0.74	0.15	0.33	2.27758e-25	-4.69023	down	--
c58082.graph_c1	3.79	5.08	2.9	0.58	0.48	0.54	5.27709e-08	-2.72642	down	K00889|8.84916e-49|cit:102607825|K00889 1-phosphatidylinositol-4-phosphate 5-kinase [EC:2.7.1.68] | (RefSeq) phosphatidylinositol 4-phosphate 5-kinase 6-like
c61639.graph_c0	33.48	34.83	27.79	74.55	59.11	52.51	7.62776e-05	0.800873	up	K03046|3.43606e-28|sind:11452387|K03046 DNA-directed RNA polymerase subunit beta' [EC:2.7.7.6] | (RefSeq) rpoC2, SIC0178; RNA polymerase beta'' subunit
c58601.graph_c0	35.83	37.39	38.86	15.66	12.39	14.48	7.22546e-16	-2.28009	down	K07375|6.11611e-86|rcu:8270013|K07375 tubulin beta | (RefSeq) tubulin beta-1 chain
c55198.graph_c0	67.44	44.9	57.86	30.18	17.9	17.5	4.33054e-07	-1.76234	down	K09422|2.57197e-41|adu:107494048|K09422 myb proto-oncogene protein, plant | (RefSeq) transcription factor MYB86-like
c65255.graph_c1	16.72	26.58	23.99	14.07	12.8	10.96	0.000240749	-0.917799	down	--
c52046.graph_c0	0.17	0	0.46	1.7	28.45	50.02	0.000375016	3.1529	up	--
c58184.graph_c1	79.32	63.2	65.86	195.59	109.2	96.42	0.00204738	1.23801	up	--
c41840.graph_c0	23.57	27.4	22.19	12	6.65	10.13	2.64026e-05	-1.47538	down	K16578|8.2431e-23|pper:PRUPE_ppa000220mg|K16578 CLIP-associating protein 1/2 | (RefSeq) hypothetical protein
c52661.graph_c0	3.22	10.63	2.12	1.08	1.77	1.18	0.00335559	-1.89857	down	K08241|3.66122e-110|tcc:TCM_042576|K08241 jasmonate O-methyltransferase [EC:2.1.1.141] | (RefSeq) S-adenosyl-L-methionine-dependent methyltransferases superfamily protein
c65493.graph_c0	3.7	1.98	2.15	5.16	12.01	13.89	6.203e-05	1.82052	up	--
c63410.graph_c0	170.41	166.67	125.41	69.61	33.73	50.61	1.00294e-08	-1.67248	down	--
c54484.graph_c0	3.16	6.75	5.15	2.04	0.94	1.97	9.56786e-05	-1.77148	down	--
c43960.graph_c0	3.4	3.72	3.01	1.96	1.52	1.09	0.000260477	-1.23395	down	--
c61791.graph_c0	4.53	3.36	5.4	8.96	35.69	31.52	4.25485e-06	2.12581	up	--
c50275.graph_c0	124.75	122.03	127.19	111.51	81.05	76.64	0.00160439	-0.623561	down	--
c65703.graph_c0	7.57	13.83	14.28	7.98	4.58	5.35	0.00114652	-1.26103	down	--
c63510.graph_c0	64.18	48.46	52.16	93.95	114.3	165.77	0.00142066	0.963	up	K03872|3.77389e-07|egr:104438620|K03872 transcription elongation factor B, polypeptide 1 | (RefSeq) transcription elongation factor B polypeptide 1
c60594.graph_c0	15.01	19.31	16.34	9.68	9.91	13.13	0.000142901	-0.825721	down	--
c40520.graph_c0	5.36	6.43	6.07	4.35	3.36	2.91	0.000404956	-0.854587	down	K04733|5.83301e-144|vvi:100264651|K04733 interleukin-1 receptor-associated kinase 4 [EC:2.7.11.1] | (RefSeq) probable receptor-like protein kinase At1g80640
c65244.graph_c2	23.4	22.76	21.98	6.16	2.54	4.65	2.11872e-11	-2.39087	down	--
c31491.graph_c0	2.11	4.43	3.18	7.68	5.98	6.93	0.00832612	0.900609	up	--
c59619.graph_c1	7.49	11.45	8.96	2.12	1.21	1.61	1.71708e-14	-2.49649	down	K17469|2.58046e-177|cic:CICLE_v10000521mg|K17469 sulfate transporter 2, low-affinity | (RefSeq) hypothetical protein
c56699.graph_c0	13.97	17.62	15.32	4.21	4.28	6.62	6.52871e-08	-1.54738	down	--
c67105.graph_c0	6.17	1.58	2.27	10.47	8.35	16.89	0.00328577	1.52838	up	--
c53077.graph_c0	30.81	31.71	24.89	11.86	7.19	10.17	2.39358e-11	-1.68648	down	K02160|1.63701e-69|sly:101259549|K02160 acetyl-CoA carboxylase biotin carboxyl carrier protein | (RefSeq) biotin carboxyl carrier protein of acetyl-CoA carboxylase 1, chloroplastic
c56509.graph_c1	0.69	0.58	1.41	0.28	0.03	0.19	0.00162934	-2.14569	down	--
c48106.graph_c0	57.05	86.77	57.19	0.75	0.37	0.25	3.11361e-65	-6.9161	down	--
c68921.graph_c0	30.89	18.62	54.83	4.17	4.94	3.22	8.04356e-11	-3.02616	down	--
c62665.graph_c0	5.97	4.56	4.62	7.72	20.55	12	2.46948e-06	2.14635	up	K19996|1.71859e-172|vvi:100258306|K19996 phosphatidylinositol transfer protein SFH5 | (RefSeq) patellin-4
c56267.graph_c1	124.74	144.41	148.5	105.05	55.26	72.04	2.27183e-07	-1.32849	down	K01246|3.1859e-150|sot:102594852|K01246 DNA-3-methyladenine glycosylase I [EC:3.2.2.20] | (RefSeq) uncharacterized LOC102594852
c47912.graph_c0	31.9	35.32	34.32	67.32	52.48	52.62	0.000381496	0.60782	up	K01358|6.55773e-51|mdm:103445037|K01358 ATP-dependent Clp protease, protease subunit [EC:3.4.21.92] | (RefSeq) ATP-dependent Clp protease proteolytic subunit-related protein 1, chloroplastic
c60673.graph_c0	0.96	1.29	0.82	1.34	5.71	5.33	0.00492364	1.64905	up	--
c67169.graph_c0	29.48	38.56	31.5	28.46	102.17	135.65	0.00570284	1.39977	up	--
c59463.graph_c0	23.5	28.45	22.82	52.57	49.94	47.46	4.43683e-07	1.06735	up	--
c56523.graph_c0	11.86	12.73	11.51	7.29	5.34	3.54	3.09104e-06	-1.30701	down	--
c57333.graph_c0	76.36	100.61	91.67	189.94	200.21	128.95	0.000828929	0.783757	up	K01455|0|vvi:100255878|K01455 formamidase [EC:3.5.1.49] | (RefSeq) formamidase
c61912.graph_c0	16.17	20.18	21.83	10.95	7.88	8.4	3.37369e-07	-1.27239	down	--
c56876.graph_c0	13.85	22.3	22.23	46.92	53	30.74	0.000580491	0.998351	up	--
c68456.graph_c0	3.64	3.77	3.52	5.27	6.29	9.49	0.000426594	1.38118	up	--
c63828.graph_c0	67.79	66.81	86.48	136.64	137.78	133.91	0.000379948	0.694073	up	--
c51025.graph_c0	16.44	23.38	20.73	14.86	14.7	13	0.00380737	-0.641422	down	K12394|9.09404e-104|vvi:100251707|K12394 AP-1 complex subunit sigma 1/2 | (RefSeq) AP-1 complex subunit sigma-2
c54641.graph_c0	17.92	28.14	20.66	16.36	129.61	128.18	0.00304798	1.73782	up	K14664|1.5661e-86|sot:102599664|K14664 IAA-amino acid hydrolase [EC:3.5.1.-] | (RefSeq) IAA-amino acid hydrolase ILR1-like 4
c61622.graph_c0	4.31	6.23	7.11	179.8	137.91	14.11	1.41397e-10	4.07011	up	--
c59350.graph_c1	1.88	1.04	2.72	1.65	40.9	47.43	5.17432e-05	2.79033	up	--
c57372.graph_c1	16.57	13.46	25.52	4.94	2.87	3.35	6.26767e-11	-2.37922	down	K05578|2.34756e-78|sind:11452480|K05578 NAD(P)H-quinone oxidoreductase subunit 6 [EC:1.6.5.3] | (RefSeq) ndhG, SIC1205; NADH dehydrogenase subunit 6
c66921.graph_c1	393.23	304.35	368.13	82.19	101.26	85.07	4.20032e-12	-1.7914	down	--
c61173.graph_c0	8.42	10.04	9.73	13.1	20.38	21.4	0.00221523	0.795887	up	K03715|1.92271e-36|sind:105162237|K03715 1,2-diacylglycerol 3-beta-galactosyltransferase [EC:2.4.1.46] | (RefSeq) monogalactosyldiacylglycerol synthase 2, chloroplastic
c67587.graph_c0	101.6	83.39	93.35	188.97	241.66	142.27	2.35939e-05	1.34387	up	--
c56530.graph_c0	151.36	228.58	163.65	40.09	37.33	40.41	2.66967e-28	-2.28617	down	K09873|2.13767e-90|tcc:TCM_028837|K09873 aquaporin TIP | (RefSeq) Delta tonoplast integral protein
c56827.graph_c0	24.92	31.83	26.81	16.49	18.71	18.69	0.000224733	-0.705506	down	K09422|8.66435e-96|nnu:104597969|K09422 myb proto-oncogene protein, plant | (RefSeq) transcription factor MYB34-like
c48476.graph_c0	17.19	18.82	24.8	30.51	62.57	67.48	0.00124158	1.20124	up	K12741|4.88128e-14|pop:POPTR_0012s05870g|K12741 heterogeneous nuclear ribonucleoprotein A1/A3 | (RefSeq) POPTRDRAFT_1095306; hypothetical protein
c59528.graph_c0	33.2	46.79	30.42	31.14	23.11	24.3	0.00263312	-0.615395	down	--
c58433.graph_c0	8.04	11.12	8.72	12.45	35.67	34.88	0.000980412	1.37528	up	--
c57512.graph_c0	7.94	4.55	5.42	16.39	13.65	10.23	0.00210964	0.976908	up	--
c47733.graph_c0	15.1	6.9	12.16	12.35	67.1	107.47	0.00074494	2.01935	up	--
c61353.graph_c1	3.65	4	4.62	4.72	23.68	46.92	0.000243374	2.14225	up	--
c46445.graph_c0	8.13	5.51	2.02	15.04	31.96	31.79	0.000416014	1.99982	up	--
c40781.graph_c1	0.07	0.08	0.11	1.62	2.04	1.97	6.13482e-07	3.40435	up	--
c55126.graph_c0	1.12	4.87	1.27	0.48	0.77	0.32	0.00094632	-2.00995	down	--
c50847.graph_c0	11.17	11.14	12.17	10.42	5.01	6.31	0.00824118	-0.809724	down	--
c49656.graph_c2	2.64	9.81	0.8	38.05	54.97	26.01	5.02969e-05	2.58426	up	K16282|1.22285e-29|vvi:100262985|K16282 E3 ubiquitin-protein ligase RHA2 [EC:2.3.2.27] | (RefSeq) E3 ubiquitin-protein ligase RHA2A
c63477.graph_c0	6.05	6.71	6.98	10.7	12.97	9.36	0.00149833	0.788153	up	--
c65896.graph_c0	14.9	11.59	14.91	8.35	4.38	10.88	0.000655798	-1.28047	down	K14431|0|vvi:100249239|K14431 transcription factor TGA | (RefSeq) transcription factor TGA2.3
c54315.graph_c0	5.38	5.76	2.56	0.06	0.38	0.06	2.13063e-11	-4.1286	down	--
c43055.graph_c0	7.99	9.79	11.16	2.32	0.77	1.17	1.58852e-11	-2.76904	down	K09422|4.8201e-134|vvi:100240910|K09422 myb proto-oncogene protein, plant | (RefSeq) transcription factor MYB86
c37418.graph_c0	3.49	1.18	2.35	7.31	13.63	6.87	0.000500121	1.68064	up	--
c51680.graph_c0	5.72	6.79	5.2	3.65	3.85	3.79	0.00592225	-0.747843	down	--
c55937.graph_c1	53.88	68.37	61.59	73.9	174.58	186.15	0.00491537	1.08399	up	--
c44224.graph_c0	24.32	11.82	23.53	6.06	5.83	2.23	0.000111558	-2.06209	down	--
c61124.graph_c0	11.65	16.3	25.9	10.89	8.48	9.13	0.00015253	-1.12012	down	--
c66899.graph_c0	1.16	0.31	0.36	0.73	37.03	24.85	0.000405155	3.00856	up	K04733|0|sot:102580485|K04733 interleukin-1 receptor-associated kinase 4 [EC:2.7.11.1] | (RefSeq) probable L-type lectin-domain containing receptor kinase S.5
c63663.graph_c2	25.36	28.25	28.28	24.31	22.53	17.59	0.000312824	-0.775756	down	K01940|1.98225e-103|vra:106769010|K01940 argininosuccinate synthase [EC:6.3.4.5] | (RefSeq) argininosuccinate synthase, chloroplastic
c65010.graph_c1	57.69	66.81	51.87	52.03	24.48	34.7	0.00372895	-0.807376	down	--
c52447.graph_c0	2.99	1.52	2.93	9.06	9.53	10.34	2.16202e-07	1.73715	up	--
c48348.graph_c0	7.13	7.04	5.72	3.18	2.42	3.41	0.00013885	-1.25174	down	--
c51808.graph_c0	3.12	2.23	3.37	7.45	9.26	7.53	1.11491e-06	1.31534	up	K10808|4.02862e-97|pper:PRUPE_ppa008063mg|K10808 ribonucleoside-diphosphate reductase subunit M2 [EC:1.17.4.1] | (RefSeq) hypothetical protein
c44049.graph_c0	14.77	13.89	14.88	11.89	10.27	7.2	0.0042497	-0.711876	down	--
c52348.graph_c0	15.76	15.99	15.56	7.31	8.68	9.74	1.54594e-05	-0.978689	down	--
c53436.graph_c0	38.2	53.49	33.83	75.83	158.47	116.73	0.000107253	1.30351	up	K09872|1.33303e-72|cit:102608729|K09872 aquaporin PIP | (RefSeq) aquaporin PIP2-2-like
c62080.graph_c0	26.77	33.81	24.8	7.15	3.35	4.08	1.19275e-17	-2.64363	down	--
c63965.graph_c0	89.11	95.04	100.44	183.12	156.13	166.48	5.18295e-05	0.631148	up	K14498|2.45114e-110|pmum:103318895|K14498 serine/threonine-protein kinase SRK2 [EC:2.7.11.1] | (RefSeq) serine/threonine-protein kinase SRK2A
c65367.graph_c0	39.77	30.74	43.35	133.97	477.32	778.55	1.92019e-11	3.31915	up	K00799|1.08832e-30|jcu:105649798|K00799 glutathione S-transferase [EC:2.5.1.18] | (RefSeq) glutathione S-transferase U17-like
c53715.graph_c0	195.37	23.66	114.19	1334.25	1854.87	867.04	7.44417e-08	3.02068	up	--
c67545.graph_c0	35.56	23.61	31.98	14.76	5.33	9.47	7.70474e-06	-1.68835	down	K05894|0|pop:POPTR_0022s00360g|K05894 12-oxophytodienoic acid reductase [EC:1.3.1.42] | (RefSeq) hypothetical protein
c62394.graph_c1	138.5	193.35	117.62	82.51	51.85	57.66	3.27093e-07	-1.34185	down	K01662|0|tcc:TCM_021107|K01662 1-deoxy-D-xylulose-5-phosphate synthase [EC:2.2.1.7] | (RefSeq) Deoxyxylulose-5-phosphate synthase isoform 1
c60931.graph_c0	2.32	1.79	1.36	0.31	0.14	0.19	9.95152e-09	-2.82617	down	--
c58197.graph_c0	20	20.49	15.3	27.45	27.86	37.17	0.00827804	0.594336	up	K06671|0|vvi:100242474|K06671 cohesin complex subunit SA-1/2 | (RefSeq) sister-chromatid cohesion protein 3
c48497.graph_c0	14.38	15.19	16.55	11.17	6.28	6.99	0.000416378	-1.04573	down	--
c47404.graph_c0	6.23	6.23	5.86	8.51	26.03	22.45	0.000841121	1.41424	up	K09651|8.07565e-114|nnu:104590812|K09651 rhomboid domain-containing protein 1 [EC:3.4.21.-] | (RefSeq) rhomboid-like protein 14, mitochondrial
c67134.graph_c0	15.51	15.58	12.35	9.29	6.41	8.25	0.00016866	-1.0113	down	--
c37185.graph_c1	13.56	12.54	28.22	6.43	3.61	6.02	0.000227429	-1.79909	down	--
c53260.graph_c0	15.48	12.96	17.14	27.02	133.49	183.97	8.07344e-06	2.48092	up	--
c49083.graph_c0	2.64	2	4	1.46	0.69	1.48	0.00912844	-1.30681	down	--
c43656.graph_c0	64.27	57.24	71.47	13.69	9.37	11.62	1.94837e-30	-2.56459	down	--
c59968.graph_c0	54.43	29.95	37.89	180.49	119.9	140.63	1.01979e-07	1.59647	up	--
c60767.graph_c0	7.71	6.15	8.97	7.75	32.23	33.69	0.003722	1.41958	up	K14802|0|pper:PRUPE_ppa000382mg|K14802 phospholipid-transporting ATPase [EC:3.6.3.1] | (RefSeq) hypothetical protein
c68387.graph_c0	10.58	12.6	10.42	25.03	20.05	18.77	2.84136e-05	0.711726	up	K13123|0|vvi:100242404|K13123 G patch domain-containing protein 1 | (RefSeq) G patch domain-containing protein TGH
c46161.graph_c0	1.04	0.26	0.53	1.32	6.65	7.92	0.000216304	2.46955	up	--
c58595.graph_c2	1.35	1.69	1.31	2.01	27.27	20.72	3.57535e-06	2.90772	up	--
c57083.graph_c0	49.31	54.5	42.89	66.37	91.45	92.33	0.00933007	0.594778	up	K13210|1.30939e-67|jcu:105638022|K13210 far upstream element-binding protein | (RefSeq) far upstream element-binding protein 2
c57373.graph_c0	68.34	102.53	70.59	16.97	13.28	11.96	6.11015e-29	-2.60376	down	K00006|0|cit:102610048|K00006 glycerol-3-phosphate dehydrogenase (NAD+) [EC:1.1.1.8] | (RefSeq) glycerol-3-phosphate dehydrogenase [NAD(+)] GPDHC1, cytosolic
c62165.graph_c0	26.41	36.6	26.98	16.74	11.9	12.31	2.08739e-11	-1.46561	down	--
c49640.graph_c0	8.95	12.94	9.36	2.25	0.53	1.46	3.2352e-10	-2.83079	down	K18812|1.1198e-100|pop:POPTR_0019s14110g|K18812 cyclin D6, plant | (RefSeq) POPTRDRAFT_574576; hypothetical protein
c56776.graph_c0	7.68	7.76	8.56	5.26	2.82	4.43	0.000457686	-1.05353	down	--
c65032.graph_c0	26.86	23.2	25.79	15.82	13.97	17.07	0.00180955	-0.588385	down	K07904|4.0299e-88|pop:POPTR_0006s00240g|K07904 Ras-related protein Rab-11A | (RefSeq) POPTRDRAFT_652304; hypothetical protein
c40176.graph_c0	32.67	37.64	23.15	19.08	13.44	13.59	3.00754e-05	-1.13643	down	--
c48767.graph_c1	15.55	16.78	13.83	30.24	27.97	23.83	0.00029227	0.674674	up	--
c58343.graph_c0	3.11	1.16	1.76	1.55	143.33	71.85	0.000781074	2.92668	up	--
c59195.graph_c0	13.08	3.85	9.07	38.07	23.34	27.13	0.000583306	1.5091	up	--
c60558.graph_c2	2.86	0.63	0.95	1.32	20.22	24.29	9.89036e-05	2.7966	up	--
c48321.graph_c0	5.42	3.51	5.71	2.02	0.53	2.47	0.00506064	-1.53486	down	--
c55405.graph_c1	1.36	1.03	1.2	5.38	4.44	4.92	2.20269e-06	1.79177	up	K01188|3.66405e-06|rcu:8259856|K01188 beta-glucosidase [EC:3.2.1.21] | (RefSeq) beta-glucosidase 11
c65393.graph_c1	74.74	104.3	62.63	4.81	1.5	2.5	4.48816e-36	-4.83752	down	--
c62088.graph_c0	7.77	8.01	6.43	11.63	24.99	28.35	0.00039366	1.32028	up	--
c50899.graph_c0	26.86	35.18	34.07	16.82	13.37	18.86	8.66207e-06	-1.10383	down	--
c55025.graph_c1	16.13	14.54	16.08	20.26	41.6	41.55	0.00520624	0.964269	up	K15161|1.74173e-153|pper:PRUPE_ppa010335mg|K15161 cyclin C | (RefSeq) hypothetical protein
c43442.graph_c1	20.29	18.36	30.42	3.18	1.43	2.04	1.54116e-12	-3.49742	down	--
c44286.graph_c0	1520.5	1466.38	1355.76	1065.05	337.33	490.69	0.000768555	-1.30786	down	K02693|1.6891e-19|mtr:MTR_7g099390|K02693 photosystem I subunit IV | (RefSeq) photosystem I reaction center subunit IV A
c41017.graph_c0	2.58	3.96	2	8.74	17.88	20.04	5.15576e-07	2.14209	up	--
c66956.graph_c0	12.52	5.55	21.66	48.94	37.11	48.93	0.00332203	1.36144	up	--
c51210.graph_c1	2.61	1.95	2.89	5.99	6.92	6.73	1.26465e-05	1.21306	up	--
c56045.graph_c0	10.47	10.38	10.12	8.97	7.52	5.39	0.0027005	-0.769486	down	--
c65707.graph_c0	0.71	0.44	1.13	1.88	2.51	5.55	0.000260454	1.87224	up	K14500|2.12786e-86|aip:107634987|K14500 BR-signaling kinase [EC:2.7.11.1] | (RefSeq) probable serine/threonine-protein kinase At5g41260
c61682.graph_c0	20.69	29.95	19.7	38.89	41.11	41.08	0.00182121	0.703492	up	K10669|5.23642e-50|vvi:100245349|K10669 2'-phosphotransferase [EC:2.7.1.160] | (RefSeq) tRNA 2'-phosphotransferase 1
c67974.graph_c4	110.85	56.53	169.89	30.3	14.18	18.58	3.2131e-08	-2.39652	down	K02689|0|pper:PrpeC_p021|K02689 photosystem I P700 chlorophyll a apoprotein A1 | (RefSeq) psaA; photosystem I P700 apoprotein A1
c68808.graph_c0	70.98	67.37	109.87	43.38	31.27	47.9	0.00930074	-0.842225	down	--
c59942.graph_c0	37.61	43.85	43.17	75.54	139.24	93.96	8.2324e-05	1.10405	up	K08867|3.98794e-155|tcc:TCM_042277|K08867 WNK lysine deficient protein kinase [EC:2.7.11.1] | (RefSeq) No lysine kinase 4 isoform 1
c60512.graph_c0	3.63	3.51	2.63	13.16	12.26	6.7	3.10111e-05	1.43831	up	--
c60789.graph_c1	86.29	129.06	74.97	0	0	0.22	9.50557e-53	-8.72406	down	--
c61725.graph_c0	33.52	28.25	23.46	11.36	5.95	8.74	3.6464e-10	-1.81022	down	--
c68276.graph_c0	65.47	44.75	51.34	25.39	13.93	19.11	2.79243e-09	-1.88668	down	K03935|0|bna:4237893|K03935 NADH dehydrogenase (ubiquinone) Fe-S protein 2 [EC:1.6.5.3 1.6.99.3] | (RefSeq) nad7, BrnapMp001; NADH dehydrogenase subunit 7
c67660.graph_c2	128.95	127.33	116.17	98.36	69.56	66.8	9.46543e-05	-0.82526	down	K19035|3.21647e-31|sly:101246627|K19035 50S ribosomal protein 6 | (RefSeq) 50S ribosomal protein 6, chloroplastic
c62987.graph_c0	6.7	12.88	9.73	5.84	4.9	4.98	0.00163982	-1.00913	down	K14484|2.28375e-86|nnu:104595262|K14484 auxin-responsive protein IAA | (RefSeq) auxin-responsive protein IAA1-like
c65383.graph_c0	9.99	14.44	11.83	5.14	2.73	2.91	1.36591e-07	-1.83575	down	--
c69457.graph_c0	0.14	0.06	0.1	0.43	1.01	0.66	9.05967e-05	2.30975	up	--
c62688.graph_c2	4.27	7.38	4.3	2.68	1.07	1.24	2.84394e-05	-1.78089	down	--
c53187.graph_c0	8.78	9.14	9.86	14.81	20.7	23.78	0.000241587	1.00777	up	K15119|0|pmum:103333673|K15119 solute carrier family 25, member 39/40 | (RefSeq) mitochondrial carrier protein MTM1
c60246.graph_c0	94.18	88.79	86.92	55.17	67.82	63.61	0.00121381	-0.714577	down	K12896|5.10627e-46|vvi:100262399|K12896 splicing factor, arginine/serine-rich 7 | (RefSeq) serine/arginine-rich splicing factor RSZ22
c66512.graph_c0	85.42	91.8	81.1	42.43	13.47	19.81	3.43789e-07	-1.94478	down	K05658|0|vvi:100248951|K05658 ATP-binding cassette, subfamily B (MDR/TAP), member 1 [EC:3.6.3.44] | (RefSeq) P-glycoprotein-like
c57807.graph_c0	8.02	10.06	8.87	5.29	4.63	4.78	1.79878e-06	-0.966993	down	K14664|5.30272e-150|jcu:105637803|K14664 IAA-amino acid hydrolase [EC:3.5.1.-] | (RefSeq) IAA-amino acid hydrolase ILR1-like 4
c66550.graph_c0	9.29	9.51	9.59	5.9	4.35	4.36	1.12806e-06	-1.0798	down	K20362|7.23881e-45|mdm:103424970|K20362 protein transport protein YIF1 | (RefSeq) protein YIF1B-like
c56822.graph_c0	15.65	15.53	15.11	6.14	6.79	6.61	9.67491e-10	-1.436	down	--
c58229.graph_c1	14.28	16.33	15.74	10.95	11.24	11.88	0.00272599	-0.636459	down	K07052|2.38986e-134|egr:104447982|K07052 uncharacterized protein | (RefSeq) uncharacterized LOC104447982
c56186.graph_c0	91.42	127.17	110.51	86.6	56.08	48.69	0.00045258	-0.966666	down	K02881|2.52095e-43|nnu:104587972|K02881 large subunit ribosomal protein L18 | (RefSeq) 50S ribosomal protein L18, chloroplastic-like
c64620.graph_c0	75.88	88.97	92.34	73.66	47.19	48.29	4.31729e-05	-1.10973	down	--
c42140.graph_c0	0.12	0	0.41	1.5	9.97	4	3.81494e-08	4.00301	up	K04733|2.46743e-179|spen:107008537|K04733 interleukin-1 receptor-associated kinase 4 [EC:2.7.11.1] | (RefSeq) probable inactive receptor kinase At1g48480
c44635.graph_c0	3.1	5.29	5.04	2.66	1.96	1.82	0.0027812	-1.15963	down	--
c62784.graph_c0	19.85	17.42	17.41	14.57	11	9.24	0.000548431	-0.747962	down	--
c64452.graph_c0	44.92	46.08	45.07	86.42	77.95	66.85	0.00367101	0.587024	up	--
c53931.graph_c0	18.54	25.74	20.03	32.64	49.66	43.82	0.000613043	0.862511	up	--
c67834.graph_c1	13.62	12.94	17.5	7.02	28.65	38.55	0.000403272	2.07974	up	--
c55255.graph_c0	29.15	30.99	31.29	29.18	16.19	15.88	0.00834162	-0.729195	down	--
c55583.graph_c1	32.16	38.18	34.32	80.63	150.07	153.08	5.69342e-08	1.6829	up	K03301|0|sind:105164169|K03301 ATP:ADP antiporter, AAA family | (RefSeq) plastidic ATP/ADP-transporter
c58995.graph_c0	27.38	29.8	28.89	47.79	53.62	57.32	0.000109204	0.726123	up	K02937|7.30291e-23|sot:102600208|K02937 large subunit ribosomal protein L7e | (RefSeq) 60S ribosomal protein L7-1
c55628.graph_c0	5.06	2.41	4.45	11.32	11.58	8.56	0.00155655	1.18802	up	K01115|1.41139e-163|vvi:100252995|K01115 phospholipase D1/2 [EC:3.1.4.4] | (RefSeq) PLDbeta1; phospholipase D beta 1-like
c57504.graph_c1	27.84	27.76	35.27	17.65	4.85	14.2	0.000525425	-1.42416	down	--
c53296.graph_c0	3.18	6.27	4.08	0.15	0.03	0.57	5.88307e-13	-4.11863	down	--
c52082.graph_c0	60.56	63.17	63.43	36.57	15.93	37.02	0.000269551	-1.21632	down	K07025|3.58071e-82|nnu:104601051|K07025 putative hydrolase of the HAD superfamily | (RefSeq) uncharacterized LOC104601051
c62353.graph_c0	2.12	3.29	2.65	7.36	10.47	9.61	2.25436e-05	1.18498	up	K09419|4.46867e-75|tcc:TCM_037308|K09419 heat shock transcription factor, other eukaryote | (RefSeq) Heat shock transcription factor A2 isoform 1
c61605.graph_c0	76.94	55.89	66.31	123.64	101.79	126.88	0.000925295	0.693778	up	K06215|1.12342e-66|jcu:105630332|K06215 pyridoxal 5'-phosphate synthase pdxS subunit [EC:4.3.3.6] | (RefSeq) probable pyridoxal 5'-phosphate synthase subunit PDX1
c54313.graph_c0	12.18	13.1	11.19	5.14	3.25	4.08	6.07424e-12	-1.66746	down	--
c60263.graph_c0	0.52	0.92	0.47	2.02	5.12	4.09	8.8179e-07	2.26446	up	--
c60083.graph_c0	7.27	11.26	9.77	6.48	3.18	4.25	0.000886223	-1.16601	down	--
c62893.graph_c0	9.24	9.47	9.32	6.15	6.13	3.75	0.000318099	-0.981662	down	K20794|1.54642e-56|pxb:103946893|K20794 N-alpha-acetyltransferase 40 [EC:2.3.1.257] | (RefSeq) N-alpha-acetyltransferase 40
c67756.graph_c1	52.14	55.82	51.43	47.23	42.11	38.75	0.000811399	-0.649324	down	--
c54403.graph_c0	6.66	9.14	6.72	0.84	1.14	1.17	7.60187e-08	-2.25407	down	--
c60229.graph_c0	18.55	28.57	18.65	15.01	9.4	9.5	0.000143926	-1.07601	down	--
c51233.graph_c0	20.85	36.44	21.6	0	0	0	4.1968e-42	-8.77977	down	--
c59816.graph_c0	28.65	21.32	26.56	17.48	6.84	13.02	0.0014451	-1.12634	down	--
c59602.graph_c1	126.67	111.13	135.19	86.35	71.48	60.95	2.62037e-06	-0.888104	down	--
c55049.graph_c1	18.21	24.3	20.61	12.53	9.73	8.57	7.11045e-09	-1.23053	down	K00869|1.49266e-134|jcu:105647559|K00869 mevalonate kinase [EC:2.7.1.36] | (RefSeq) mevalonate kinase
c66483.graph_c0	8.75	0.24	5.18	14.47	36.27	31.45	0.00764548	1.90604	up	K00512|7.00616e-116|vvi:100855129|K00512 steroid 17alpha-monooxygenase / 17alpha-hydroxyprogesterone deacetylase [EC:1.14.14.19 1.14.14.32] | (RefSeq) cytochrome P450 CYP82D47
c61127.graph_c0	36.1	45.28	35.33	34.35	159.65	184.2	0.00772596	1.32838	up	K13447|0|sly:543603|K13447 respiratory burst oxidase [EC:1.6.3.- 1.11.1.-] | (RefSeq) Wfi1; whitefly-induced gp91-phox
c66192.graph_c3	6.94	17.63	12.19	2.5	1.23	2.49	1.66584e-11	-2.63979	down	--
c68711.graph_c1	30.71	36.57	27.31	25.41	16.6	17.02	0.000410718	-0.817815	down	K00249|0|sind:105156871|K00249 acyl-CoA dehydrogenase [EC:1.3.8.7] | (RefSeq) acyl-CoA dehydrogenase family member 10
c58783.graph_c0	78.34	68.7	68.39	121.31	118.21	104.72	7.63574e-05	0.638312	up	K13463|1.23044e-139|tcc:TCM_042602|K13463 coronatine-insensitive protein 1 | (RefSeq) RNI-like superfamily protein
c59972.graph_c0	15.49	13.65	19.39	104.39	86.97	91.72	3.21635e-25	2.38801	up	K12130|1.99034e-88|sly:101250283|K12130 pseudo-response regulator 5 | (RefSeq) two-component response regulator-like APRR5
c41100.graph_c0	10.74	23.09	11.49	0.77	0.17	0.29	2.38273e-19	-4.79164	down	--
c53197.graph_c0	18.46	20.53	21.04	7.11	4.44	5	8.65773e-17	-1.97935	down	--
c50404.graph_c0	1.5	2.64	2.93	7.12	7.63	11.72	5.64554e-06	1.75534	up	K01126|1.40023e-20|fve:101311863|K01126 glycerophosphoryl diester phosphodiesterase [EC:3.1.4.46] | (RefSeq) glycerophosphodiester phosphodiesterase GDPD5
c51560.graph_c0	30.67	47.8	29.72	30.2	20.56	16.2	0.00554245	-0.826035	down	--
c63894.graph_c0	27.87	34.31	33.23	57.83	59.92	49.14	7.71011e-05	1.11709	up	--
c37514.graph_c0	40.26	45	43.5	26.72	28.57	33.07	0.000704606	-0.684609	down	K13412|1.51238e-123|spen:107031281|K13412 calcium-dependent protein kinase [EC:2.7.11.1] | (RefSeq) calcium-dependent protein kinase 13
c57059.graph_c1	18.3	20.16	14.38	3.89	2.62	2.56	4.55802e-24	-2.62961	down	--
c50445.graph_c0	24.18	39.69	27.38	5.63	3.12	4.22	2.86128e-20	-2.90963	down	K18787|3.27656e-99|sind:105171338|K18787 thermospermine synthase [EC:2.5.1.79] | (RefSeq) thermospermine synthase ACAULIS5-like
c67322.graph_c0	18.7	16.54	9.97	7.96	4.01	6.5	0.000320799	-1.02088	down	--
c55408.graph_c0	10.21	11.25	8.85	12.15	24.73	26.04	0.000489226	1.5549	up	--
c64678.graph_c0	35.45	34.97	32.84	57.21	65.36	50.85	0.000290788	0.594037	up	K09680|0|pmum:103338350|K09680 type II pantothenate kinase [EC:2.7.1.33] | (RefSeq) pantothenate kinase 2
c60763.graph_c0	45.08	26.02	70.79	30.77	14.66	15.64	0.00357416	-1.27958	down	--
c60866.graph_c0	97.97	108.1	99.57	228.87	181.17	234.82	1.08403e-09	0.97435	up	K03798|0|tcc:TCM_008938|K03798 cell division protease FtsH [EC:3.4.24.-] | (RefSeq) FtsH extracellular protease family isoform 1
c57950.graph_c0	16.74	16.99	21.62	8.47	6.4	10.01	3.74454e-09	-1.34705	down	K10357|0|cit:102625476|K10357 myosin V | (RefSeq) myosin-2
c66317.graph_c0	0.79	0.51	0.38	2.46	3	2.15	5.01254e-08	1.88337	up	K00962|0|pxb:103965829|K00962 polyribonucleotide nucleotidyltransferase [EC:2.7.7.8] | (RefSeq) polyribonucleotide nucleotidyltransferase 2, mitochondrial
c51615.graph_c0	5.49	5.42	4.59	1.05	0.43	0.61	4.19692e-15	-2.91203	down	--
c66889.graph_c1	51.06	54.53	37.84	32.94	32.55	32.94	2.7377e-05	-0.758662	down	K01649|0|sly:101245066|K01649 2-isopropylmalate synthase [EC:2.3.3.13] | (RefSeq) IPMS1; 2-isopropylmalate synthase B
c52478.graph_c1	18.17	15.14	15.81	13.38	10.7	6.93	0.00395376	-0.819329	down	K11498|3.61726e-173|vvi:100854194|K11498 centromeric protein E | (RefSeq) kinesin-like protein KIN-7F
c53964.graph_c0	23.52	20.77	11.83	2.31	0.29	1.89	1.34322e-09	-3.36307	down	--
c58865.graph_c0	18.72	38.95	19.26	16.42	7.47	8.52	1.33953e-05	-1.71348	down	K06110|0|pmum:103327031|K06110 exocyst complex component 3 | (RefSeq) exocyst complex component SEC6
c65250.graph_c0	72.72	70.88	78.32	114.29	158.93	152.02	0.000739943	0.748437	up	--
c49911.graph_c0	55.35	56.01	57.76	112.35	161.24	143.92	3.31329e-07	1.14113	up	K08511|5.70571e-130|tcc:TCM_044212|K08511 vesicle-associated membrane protein 72 | (RefSeq) Vesicle-associated membrane protein 727
c51862.graph_c0	14.1	13.87	11.69	30.86	33.86	41.66	9.18573e-10	1.32678	up	K10752|6.15241e-154|egr:104423025|K10752 histone-binding protein RBBP4 | (RefSeq) WD-40 repeat-containing protein MSI4
c60204.graph_c0	43.78	43.63	40	34.37	24.01	29.65	0.000234662	-0.741496	down	--
c53414.graph_c0	3.4	2.64	2.36	9.05	7.57	6.16	1.68442e-07	1.31986	up	--
c67026.graph_c0	5.99	6.51	4.64	15.3	15.54	17.48	1.90088e-07	1.44333	up	K14431|0|pop:POPTR_0009s16590g|K14431 transcription factor TGA | (RefSeq) POPTRDRAFT_1085955; bZIP family transcription factor family protein
c60267.graph_c1	23.2	17.35	19.06	107.47	59.85	45.11	3.26268e-06	1.59829	up	--
c55232.graph_c0	886.24	1196.64	1052.14	300.67	389.7	304.12	2.60896e-16	-1.74878	down	K09872|2.65169e-82|pop:POPTR_0009s01940g|K09872 aquaporin PIP | (RefSeq) POPTRDRAFT_821627; hypothetical protein
c50744.graph_c0	1.88	3.79	2.55	0.48	0.33	0.43	1.69551e-07	-2.56909	down	--
c59532.graph_c0	15.06	19.31	15.69	14.35	11.47	9.35	0.00119224	-0.711676	down	--
c62412.graph_c0	18.31	23.48	21.36	32.93	88.03	83.1	0.000175798	1.40044	up	--
c47072.graph_c0	3.12	4.16	2.9	9.67	7.64	8.63	6.92641e-05	1.17827	up	K07447|1.36945e-35|jcu:105645816|K07447 putative holliday junction resolvase [EC:3.1.-.-] | (RefSeq) uncharacterized LOC105645816
c46011.graph_c0	0	0.16	0.24	1.29	2.16	2.09	4.55663e-06	2.9972	up	--
c47828.graph_c0	3.55	3.69	2.93	9.07	6.78	11.03	0.00866221	1.15372	up	--
c54448.graph_c0	7.29	5.25	6.13	2.04	1.01	1.71	3.15465e-08	-1.9729	down	K04733|1.2184e-171|sot:102602231|K04733 interleukin-1 receptor-associated kinase 4 [EC:2.7.11.1] | (RefSeq) receptor-like cytosolic serine/threonine-protein kinase RBK2
c38785.graph_c0	8.54	5.46	4.85	0.86	0.35	0.24	1.08644e-11	-3.49886	down	--
c60554.graph_c0	31.56	36.19	27.11	28.04	16.76	19.01	0.00055534	-0.779527	down	K10393|0|tcc:TCM_028740|K10393 kinesin family member 2/24 | (RefSeq) ATP binding microtubule motor family protein isoform 1
c63787.graph_c0	36.24	37.76	40.12	23.27	19.22	20.67	5.92182e-08	-1.32166	down	K15397|0|vvi:100247295|K15397 3-ketoacyl-CoA synthase [EC:2.3.1.199] | (RefSeq) 3-ketoacyl-CoA synthase 1
c38541.graph_c0	4.6	4.19	2.67	9.46	8.79	12.27	0.00221979	1.19833	up	K10846|3.18436e-86|sind:105177159|K10846 DNA excision repair protein ERCC-5 | (RefSeq) DNA repair protein UVH3
c64693.graph_c0	6.91	10.29	5.85	23.56	13.77	13.38	0.00308578	0.948945	up	--
c68629.graph_c0	1.2	0.19	1.12	13.78	5.8	4.89	2.56409e-05	2.60925	up	--
c54606.graph_c0	26.94	37.92	38.95	4.14	1.61	2.04	1.41914e-24	-3.73614	down	--
c68778.graph_c0	29.05	16.78	25.36	13.73	5.92	4.92	0.000426017	-1.47955	down	--
c66717.graph_c1	0.6	0.39	0.72	3.08	4.85	1.35	0.00208291	1.8698	up	--
c54034.graph_c0	112.01	102.86	110.52	213.86	183.91	178.58	1.66835e-05	0.676296	up	K08245|1.37037e-66|pop:POPTR_0005s00460g|K08245 phytepsin [EC:3.4.23.40] | (RefSeq) hypothetical protein
c66792.graph_c0	11.84	8.24	9.76	27.73	57.39	56.95	0.000142366	2.53552	up	K00924|1.40742e-22|vvi:100260741|K00924 [EC:2.7.1.-] | (RefSeq) receptor protein kinase CLAVATA1
c68744.graph_c0	6.59	4.54	4.1	17.59	12.05	8.31	0.001811	1.10222	up	--
c53316.graph_c0	6.79	5.63	6.3	16.76	26.15	26.3	1.2216e-08	1.78772	up	K10752|0|vvi:100265787|K10752 histone-binding protein RBBP4 | (RefSeq) WD-40 repeat-containing protein MSI3
c62451.graph_c0	13.46	12.29	15.63	25.25	71.35	66.83	0.000217037	1.51292	up	--
c64059.graph_c0	38.33	43.41	43.4	15.97	8.22	9.27	1.85349e-12	-2.0203	down	--
c57412.graph_c0	2.28	2.39	3.82	5.45	10.06	7.63	0.00243526	1.22096	up	--
c54662.graph_c0	87.96	105.71	84.87	21.02	17.33	18.35	2.18838e-47	-2.43281	down	--
c65694.graph_c0	10.24	9.4	8.64	14.32	26.29	30.11	0.000872309	1.10549	up	K14824|0|vvi:100251720|K14824 ribosome biogenesis protein ERB1 | (RefSeq) ribosome biogenesis protein BOP1 homolog
c64149.graph_c0	7.71	10.07	6.87	3.49	2.61	3.38	3.35776e-07	-1.41732	down	--
c52404.graph_c0	2.21	0.73	0.02	4.24	3.86	2.02	0.00114271	2.40726	up	--
c65701.graph_c0	1.67	0.41	0.81	19.69	84.06	45.21	5.73596e-22	5.13331	up	K17871|0|rcu:8281747|K17871 NADH:ubiquinone reductase (non-electrogenic) [EC:1.6.5.9] | (RefSeq) internal alternative NAD(P)H-ubiquinone oxidoreductase A1, mitochondrial
c60284.graph_c1	8.62	12.82	10.7	8.33	4.9	4.69	0.00623155	-0.90257	down	--
c43197.graph_c0	75.1	77.47	73.5	45.18	26.3	38.01	1.27384e-06	-1.18103	down	K10418|1.05253e-52|sot:102587230|K10418 dynein light chain LC8-type | (RefSeq) dynein light chain 2, cytoplasmic
c64861.graph_c0	63.36	66.26	56.93	10.78	4.21	5.18	1.12598e-20	-3.23866	down	--
c58568.graph_c1	25.09	22.81	25.66	18.02	9.54	12.02	8.00836e-05	-1.06509	down	K10144|7.41254e-54|sot:102579560|K10144 RING finger and CHY zinc finger domain-containing protein 1 [EC:2.3.2.27] | (RefSeq) E3 ubiquitin-protein ligase MIEL1
c65378.graph_c0	10.72	8.42	8.14	17.02	28.69	45.75	9.01236e-05	1.15746	up	--
c50484.graph_c0	0.46	0.32	0.22	0.53	2.75	2	0.000423745	2.15289	up	--
c64073.graph_c0	6.59	7.14	5.21	12.04	9.06	12.27	0.00511434	0.59185	up	K00311|0|vvi:100244062|K00311 electron-transferring-flavoprotein dehydrogenase [EC:1.5.5.1] | (RefSeq) electron transfer flavoprotein-ubiquinone oxidoreductase, mitochondrial
c48708.graph_c0	11.89	5.37	12.18	1.4	1.59	1.04	1.4412e-09	-2.81102	down	--
c42246.graph_c0	952.05	408.4	1290.16	644.22	70.76	71.52	0.00063225	-2.09852	down	--
c65686.graph_c0	19.04	13.45	15.07	7.74	5.65	6.25	1.99101e-09	-1.48273	down	K07964|3.83369e-47|vvi:100255842|K07964 heparanase [EC:3.2.1.166] | (RefSeq) heparanase-like protein 3
c55594.graph_c0	17.13	17.17	17.04	8.72	10.93	14.08	0.00516529	-0.726845	down	K08819|0|jcu:105631827|K08819 cyclin-dependent kinase 12/13 [EC:2.7.11.22 2.7.11.23] | (RefSeq) probable serine/threonine-protein kinase At1g54610
c60412.graph_c0	4.84	5.28	1.71	4.53	22.04	4.24	0.00818243	1.62127	up	--
c59803.graph_c0	7.93	7.14	7.72	14.59	13.61	16.7	1.97681e-05	0.813677	up	K02469|0|cmo:103488432|K02469 DNA gyrase subunit A [EC:5.99.1.3] | (RefSeq) DNA gyrase subunit A, chloroplastic/mitochondrial
c59651.graph_c1	10.08	8.9	8.49	16.41	18.36	17.54	2.14781e-05	0.779219	up	K03070|0|pmum:103319773|K03070 preprotein translocase subunit SecA | (RefSeq) protein translocase subunit SECA2, chloroplastic
c66364.graph_c0	10.14	11.15	9.21	3.8	2.11	3.76	7.19578e-10	-1.73708	down	--
c52476.graph_c1	11.68	12.5	10.11	36.39	33.36	30.53	1.53453e-16	1.40881	up	--
c64318.graph_c0	35.28	85.85	60.96	40.84	19.93	34.92	0.0046435	-1.1977	down	--
c28935.graph_c0	6.38	7.25	7.42	3.33	2.61	2.75	2.08318e-08	-1.40094	down	--
c67714.graph_c0	196.63	236.93	165.75	383.64	1057.7	694.98	4.07602e-05	1.21813	up	--
c59237.graph_c0	64.51	80.12	73.19	25.21	16.78	15.32	7.57692e-16	-2.03629	down	K20027|4.27776e-84|vvi:100264317|K20027 palmitoyltransferase ZDHHC1/11 [EC:2.3.1.225] | (RefSeq) probable protein S-acyltransferase 22
c59997.graph_c0	0.33	0.23	0.21	0.49	6.44	7.02	1.06133e-06	3.33652	up	K19476|2.78356e-49|nnu:104601677|K19476 vacuolar protein sorting-associated protein IST1 | (RefSeq) uncharacterized LOC104601677
c44207.graph_c0	0.77	0.9	1.69	1.25	9.41	17.76	0.000496764	2.42782	up	--
c59491.graph_c0	88.1	91.03	74.8	178.03	155.45	147.25	2.65466e-06	0.686322	up	--
c65925.graph_c1	244.62	244.29	277.77	38.81	23.85	32.57	1.23642e-40	-3.1207	down	K15397|5.22145e-95|adu:107470655|K15397 3-ketoacyl-CoA synthase [EC:2.3.1.199] | (RefSeq) 3-ketoacyl-CoA synthase 10
c10433.graph_c0	7.19	13.51	8.48	3.14	2.19	3.37	3.02128e-05	-1.7868	down	--
c64824.graph_c0	45.63	50.21	43.34	34.4	8.23	16.23	0.00282378	-1.31548	down	K07407|0|pop:POPTR_0018s14920g|K07407 alpha-galactosidase [EC:3.2.1.22] | (RefSeq) hypothetical protein
c42037.graph_c0	26.14	28.21	26.18	40.09	64.61	68.12	0.00166979	0.922538	up	--
c47294.graph_c0	192.35	156.69	134.47	38.46	30.54	20.26	1.92034e-17	-2.55962	down	--
c66268.graph_c0	28.61	29.15	32.36	8.51	5.4	4.31	9.59379e-17	-2.37469	down	--
c57277.graph_c0	5.67	4.26	6.98	3.19	4.77	3.2	0.00184999	-1.04724	down	K15032|5.55328e-06|vra:106761293|K15032 mTERF domain-containing protein, mitochondrial | (RefSeq) uncharacterized LOC106761293
c67802.graph_c0	14.33	13.8	13.88	24.32	32.49	40.69	6.23257e-05	1.05592	up	--
c46477.graph_c0	9.49	9.59	9.56	21.15	23.86	20.87	6.82428e-10	1.04836	up	--
c45853.graph_c0	6.44	11.36	8.14	0.16	0.29	0.08	1.06745e-20	-5.0696	down	--
c66584.graph_c1	1.89	2.04	1.54	6.28	7.61	2.98	0.000251204	1.29182	up	--
c38913.graph_c0	20.99	28.9	22.43	11.99	5.12	5.42	2.34166e-07	-1.7795	down	--
c60942.graph_c0	15.1	15.19	14.88	20.61	27.08	31.91	0.00695634	0.668901	up	K17943|0|vvi:100243338|K17943 pumilio RNA-binding family | (RefSeq) pumilio homolog 2
c52504.graph_c0	2.48	3.87	4.51	2.65	1.46	1.94	0.0082859	-0.95747	down	--
c68723.graph_c0	1.09	1.14	1.36	5.12	6.28	4.99	1.23359e-10	2.25587	up	--
c58646.graph_c0	22.8	22.82	23.09	31.3	50.01	48.9	0.00485086	0.755755	up	K09422|3.72953e-122|pmum:103335082|K09422 myb proto-oncogene protein, plant | (RefSeq) telomere repeat-binding factor 1
c60990.graph_c0	84.62	86.84	73.54	55.57	48.82	40.33	4.31361e-06	-0.832118	down	K00939|6.20111e-29|mdm:103408751|K00939 adenylate kinase [EC:2.7.4.3] | (RefSeq) probable adenylate kinase 7, mitochondrial
c27125.graph_c0	6.25	6.5	9.24	3.76	1.51	2.49	9.65822e-05	-1.58242	down	K00430|0|spen:107010190|K00430 peroxidase [EC:1.11.1.7] | (RefSeq) peroxidase 10-like
c56069.graph_c0	28.22	30.76	30.73	23.72	13.15	14.94	1.12564e-05	-1.08263	down	K00645|0|pper:PRUPE_ppa007010mg|K00645 [acyl-carrier-protein] S-malonyltransferase [EC:2.3.1.39] | (RefSeq) hypothetical protein
c50174.graph_c0	0.57	0.07	0.2	1.35	6.75	6.33	6.18306e-06	3.18128	up	--
c61006.graph_c0	471.62	496.94	441.34	385.98	178.93	211.51	0.00101548	-0.994388	down	K02113|2.7583e-54|gra:105775837|K02113 F-type H+-transporting ATPase subunit delta | (RefSeq) ATP synthase subunit delta, chloroplastic
c68844.graph_c0	143.56	203.66	226.62	19.99	12.07	12.41	3.26096e-35	-3.75068	down	--
c59550.graph_c1	75.21	105.96	72.31	100.63	297.24	329.61	0.00255135	1.31959	up	--
c55917.graph_c0	3.06	2.57	4.5	0.58	0.93	0.77	1.81338e-07	-2.16859	down	--
c63234.graph_c0	15.37	17.52	15.43	21.93	28.45	31.34	0.0048711	0.630596	up	K11842|0|nnu:104605993|K11842 ubiquitin carboxyl-terminal hydrolase 12/46 [EC:3.4.19.12] | (RefSeq) ubiquitin carboxyl-terminal hydrolase 3
c60721.graph_c0	12.96	13.69	14.76	11.63	6.76	7.64	0.00127872	-0.807068	down	K15272|4.76767e-102|rcu:8282453|K15272 solute carrier family 35 (UDP-sugar transporter), member A1/2/3 | (RefSeq) CMP-sialic acid transporter 4
c61513.graph_c0	14.22	15.43	12.89	21.11	24.81	27.18	0.000448779	0.712768	up	--
c63906.graph_c0	11	7.49	5.13	4.89	4.01	3.46	0.000242147	-1.53272	down	--
c64586.graph_c0	26.39	27.09	26.15	43.41	69.07	43.14	0.000619391	0.682467	up	K17263|0|rcu:8262558|K17263 cullin-associated NEDD8-dissociated protein 1 | (RefSeq) cullin-associated NEDD8-dissociated protein 1
c62077.graph_c0	13	10.56	6.78	6.06	4.79	2.46	0.000482604	-1.32366	down	K01904|4.27899e-157|vvi:100264367|K01904 4-coumarate--CoA ligase [EC:6.2.1.12] | (RefSeq) 4-coumarate--CoA ligase-like 1
c63285.graph_c0	66.83	71.45	84.06	28.32	24.5	21.55	2.15136e-16	-1.66289	down	K07297|5.20704e-115|sot:102593390|K07297 adiponectin receptor | (RefSeq) heptahelical transmembrane protein 1-like
c68769.graph_c0	5.93	7.7	5.71	8.37	15.48	11.52	0.00159591	0.91081	up	K04733|4.12116e-122|sind:105177639|K04733 interleukin-1 receptor-associated kinase 4 [EC:2.7.11.1] | (RefSeq) receptor-like protein kinase FERONIA
c63325.graph_c1	15.25	17.91	10.94	5.57	6.13	3.29	4.94214e-07	-1.6423	down	--
c68764.graph_c0	31.71	51.94	29.17	20.21	7.14	29	0.00574008	-1.18388	down	--
c64804.graph_c0	26.24	24.69	34.66	16.19	9.94	9.59	4.99415e-06	-1.4543	down	--
c65936.graph_c0	5.88	5.71	5.41	0.99	0.22	0.89	1.39636e-10	-2.95394	down	--
c56447.graph_c0	12.62	10.08	11.15	42.86	32.34	17.43	0.000148805	1.23838	up	K00873|2.61862e-72|cit:102611699|K00873 pyruvate kinase [EC:2.7.1.40] | (RefSeq) pyruvate kinase isozyme G, chloroplastic
c31399.graph_c0	21.9	29.67	23.72	3.86	7.51	11.35	1.18755e-05	-1.75295	down	--
c50685.graph_c0	11.85	11.71	12.29	9.2	8.52	8.72	0.000883475	-0.593859	down	K04733|2.23902e-84|mus:103983186|K04733 interleukin-1 receptor-associated kinase 4 [EC:2.7.11.1] | (RefSeq) probable receptor-like protein kinase At1g80640 isoform X2
c54565.graph_c0	5.9	4.52	5.59	9.61	30.82	37.35	2.24455e-05	1.98975	up	--
c65845.graph_c0	2.68	4.4	2.29	2.06	0.75	0.63	0.00344978	-1.42903	down	K09338|0|vvi:100251182|K09338 homeobox-leucine zipper protein | (RefSeq) homeobox-leucine zipper protein HDG11
c63816.graph_c0	2.48	1.77	2.08	4.21	7.32	6.74	1.97288e-05	1.34718	up	K02349|0|sind:105165063|K02349 DNA polymerase theta [EC:2.7.7.7] | (RefSeq) helicase and polymerase-containing protein TEBICHI
c55707.graph_c1	12.7	13.34	12.9	8.24	5.81	8.35	0.00126495	-0.963255	down	--
c58715.graph_c0	8.67	8.49	7.77	5.18	2.09	2.86	4.1411e-05	-1.40403	down	--
c53790.graph_c0	23.4	22.86	18.63	14.33	11.86	13.21	8.00261e-06	-0.853972	down	K01728|0|vvi:100255011|K01728 pectate lyase [EC:4.2.2.2] | (RefSeq) probable pectate lyase 4
c61387.graph_c0	25.26	28.96	24.02	22.42	13.09	10.84	0.00135228	-0.950963	down	K00873|0|tcc:TCM_043508|K00873 pyruvate kinase [EC:2.7.1.40] | (RefSeq) Pyruvate kinase family protein isoform 1
c67959.graph_c1	0.37	0.6	0.27	3.77	3.72	1.4	6.00958e-06	2.56219	up	--
c63826.graph_c0	13.41	12.4	14.6	10.47	6.27	6.1	0.000379005	-0.964221	down	--
c66770.graph_c0	160.1	226.1	154.49	58.27	63	54.5	1.72255e-17	-1.73698	down	K14494|0|pop:POPTR_0005s14540g|K14494 DELLA protein | (RefSeq) hypothetical protein
c57643.graph_c0	5.73	6.2	4.8	3.22	2.66	2.71	4.99477e-08	-1.08964	down	--
c57050.graph_c0	0.74	0.46	1.95	0.41	0.35	0.5	0.00933407	-1.48535	down	--
c65008.graph_c0	1.43	2.08	0.83	13.27	8.9	5.84	6.78406e-09	1.78224	up	--
c49775.graph_c0	32.81	26.06	32.6	14.88	3.42	6	6.83971e-05	-1.90158	down	K08913|0|osa:4333359|K08913 light-harvesting complex II chlorophyll a/b binding protein 2 | (RefSeq) LHCP, OsJ_011145, RCABP89; chlorophyll a-b binding protein, chloroplastic
c65400.graph_c0	8.29	12.82	11.2	48.7	26.8	13.93	0.00527703	1.21288	up	--
c60211.graph_c0	58.33	69.21	61.19	57.4	43.14	41.98	0.00159788	-0.636072	down	--
c68124.graph_c0	25.38	25.43	27.9	17.76	12.76	10.24	1.22247e-05	-1.10679	down	--
c62731.graph_c1	7.53	10.59	8.44	6.39	3.54	4.26	0.00340709	-0.987574	down	--
c52467.graph_c0	89.37	82.96	99.42	61.65	37.77	41.25	7.2812e-06	-1.09887	down	--
c37398.graph_c0	16.53	14.99	12.85	9.59	9.37	6.18	0.000360364	-0.950892	down	--
c66991.graph_c0	0.41	0.57	1.22	0.87	5.31	10.8	0.00118971	2.0832	up	--
c56057.graph_c0	6.87	9.02	9	10.45	25.66	25.76	0.00237586	1.17072	up	--
c61781.graph_c1	17.61	15.92	17.28	33.8	50.31	36.41	5.20585e-06	1.07598	up	K00737|5.15931e-163|nnu:104591508|K00737 beta-1,4-mannosyl-glycoprotein beta-1,4-N-acetylglucosaminyltransferase [EC:2.4.1.144] | (RefSeq) uncharacterized LOC104591508
c53214.graph_c0	11.2	12.38	5.72	13.41	38.84	27.66	0.00780717	1.21364	up	K13414|8.10441e-49|cit:102625693|K13414 mitogen-activated protein kinase kinase kinase 1 [EC:2.7.11.25] | (RefSeq) mitogen-activated protein kinase kinase kinase 1-like
c60902.graph_c0	32.98	31.46	33.21	28.33	23.03	21.99	9.45455e-05	-0.728373	down	K01426|4.38769e-95|pop:POPTR_0009s13300g|K01426 amidase [EC:3.5.1.4] | (RefSeq) POPTRDRAFT_878841; hypothetical protein
c61681.graph_c0	19.45	22.59	21.66	30.41	47.54	51.94	0.00188591	0.783233	up	--
c57754.graph_c0	6.07	6.2	6.1	15.35	12.1	9.31	0.000819908	0.716341	up	--
c30871.graph_c0	2.34	13.59	5.01	13.61	180.04	155.41	3.84083e-06	3.20516	up	--
c59614.graph_c4	18.57	13.07	9.62	37.5	41.8	64.24	4.83908e-08	1.98438	up	--
c52779.graph_c4	7.57	4	7.01	2.5	2.64	3.62	0.000186073	-1.39939	down	K04392|1.63884e-27|bvg:104895157|K04392 Ras-related C3 botulinum toxin substrate 1 | (RefSeq) rac-like GTP-binding protein RHO1
c61150.graph_c0	25.55	6.94	13.13	115.77	55.96	75.28	5.36841e-07	2.20357	up	--
c53224.graph_c0	11.92	7.2	9.2	32.21	51.04	26.47	6.37623e-07	1.72538	up	K05359|6.26283e-96|nnu:104612774|K05359 arogenate/prephenate dehydratase [EC:4.2.1.91 4.2.1.51] | (RefSeq) arogenate dehydratase/prephenate dehydratase 1, chloroplastic
c58976.graph_c0	13.38	9.51	12.03	31.24	18.55	19.23	0.00975956	0.800686	up	--
c63348.graph_c0	4.02	13.69	9.44	2.34	0.71	1.01	1.19145e-07	-2.94203	down	--
c44886.graph_c0	11.08	12.76	11.11	10.46	6.22	5.21	0.00958547	-0.785354	down	K14611|0|csv:101210496|K14611 solute carrier family 23 (nucleobase transporter), member 1/2 | (RefSeq) nucleobase-ascorbate transporter 7
c65334.graph_c0	3180.53	4091.21	5957.2	93.01	19.6	100.72	5.10891e-27	-5.55683	down	--
c52640.graph_c0	9.62	12.31	12.58	31.44	33.97	35.36	5.5113e-10	1.37843	up	K14009|2.02703e-40|vvi:100265893|K14009 B-cell receptor-associated protein 31 | (RefSeq) B-cell receptor-associated protein 31
c43680.graph_c0	2169.28	1029.16	1443.49	375.46	72.67	248.33	1.65935e-07	-2.65607	down	--
c53117.graph_c0	33.63	33.17	34.29	31.76	19.56	17.26	0.00287266	-0.760146	down	--
c66470.graph_c0	3.88	14.49	14.31	1.51	3.68	4.23	0.0026053	-1.63179	down	--
c66668.graph_c1	22.44	17.32	18.41	49.04	237.84	127.99	1.30273e-07	2.55383	up	K06617|0|vvi:100242394|K06617 raffinose synthase [EC:2.4.1.82] | (RefSeq) galactinol--sucrose galactosyltransferase
c60270.graph_c0	74.37	95.23	42.34	43.14	22.3	25.49	0.000259124	-1.31617	down	--
c66381.graph_c1	48.12	40.11	46.86	93.92	104.29	88.46	3.45097e-06	1.07802	up	K18881|0|jcu:105636128|K18881 D-lactate dehydratase [EC:4.2.1.130] | (RefSeq) protein DJ-1 homolog D
c59164.graph_c0	2.75	0.99	0.77	6.62	11.2	16.39	3.69987e-06	2.53442	up	K00799|3.01113e-97|pper:PRUPE_ppa011108mg|K00799 glutathione S-transferase [EC:2.5.1.18] | (RefSeq) hypothetical protein
c54748.graph_c1	12.55	10.48	10.59	7.65	6.14	5.97	1.0586e-05	-0.902974	down	--
c63610.graph_c0	2.17	3.24	2.6	1.24	1.13	0.28	5.01008e-08	-2.55166	down	K20241|0|sot:102582463|K20241 WD repeat-containing protein 44 | (RefSeq) WD repeat-containing protein 44-like
c57717.graph_c1	3.95	0.2	1.06	14.04	40.84	15.78	3.69839e-05	2.90102	up	K18819|6.71761e-127|cit:102608882|K18819 inositol 3-alpha-galactosyltransferase [EC:2.4.1.123] | (RefSeq) galactinol synthase 2-like
c63898.graph_c0	12.97	17.39	15.72	23.36	40.45	39.72	0.000633774	0.992962	up	K11979|3.75381e-167|vvi:100242771|K11979 E3 ubiquitin-protein ligase UBR7 [EC:2.3.2.27] | (RefSeq) putative E3 ubiquitin-protein ligase UBR7
c66578.graph_c0	13.9	22.71	18.41	12.91	7.06	7.44	0.000616107	-1.12865	down	--
c55734.graph_c0	29.01	38.2	42.8	16.98	14.66	17.94	3.53501e-07	-1.2816	down	K02997|1.16799e-123|rcu:8276045|K02997 small subunit ribosomal protein S9e | (RefSeq) 40S ribosomal protein S9-2
c55122.graph_c0	7.95	10.59	10.58	3.1	2.52	2.55	1.34253e-09	-1.92734	down	--
c9930.graph_c0	1.19	1.19	0.99	6.46	1.75	4.76	0.00173728	1.61586	up	--
c47398.graph_c0	43.87	41.75	48.47	70.43	114.34	112.43	0.000368791	0.983068	up	K11294|3.25173e-91|vvi:100262769|K11294 nucleolin | (RefSeq) nucleolin 2
c66882.graph_c0	1068.38	1848.23	924.23	951.99	760.89	471.59	0.00558362	-0.94202	down	--
c56323.graph_c0	61.25	61.65	76.77	54.51	46.34	43.9	0.00205341	-0.619214	down	K09584|0|pop:POPTR_0014s15820g|K09584 protein disulfide-isomerase A6 [EC:5.3.4.1] | (RefSeq) POPTRDRAFT_246818; thioredoxin family protein
c66007.graph_c0	13.91	13.4	13.98	12.04	2.85	5.94	0.00912803	-1.15354	down	K07019|6.21538e-95|cic:CICLE_v10020407mg|K07019 uncharacterized protein | (RefSeq) hypothetical protein
c57876.graph_c1	3.66	4.15	5.33	4.87	44.64	14.94	0.00265017	1.81383	up	--
c49397.graph_c0	4.04	2.37	3.22	0.77	0	0.78	0.00154374	-2.24423	down	--
c64618.graph_c2	34.08	33.81	32.68	75.6	64.12	43.97	0.00227918	0.718392	up	--
c56391.graph_c2	0.62	1.56	1.39	1.01	14.68	7.78	0.00188336	2.09265	up	K13412|0|cic:CICLE_v10011252mg|K13412 calcium-dependent protein kinase [EC:2.7.11.1] | (RefSeq) hypothetical protein
c59789.graph_c0	6.5	6.56	5.67	7.5	17.82	19.15	0.00668181	1.05402	up	K13950|0|pper:PRUPE_ppa001080mg|K13950 para-aminobenzoate synthetase [EC:2.6.1.85] | (RefSeq) hypothetical protein
c51355.graph_c0	2.15	2.54	2.7	1.03	0.4	1.65	0.0070674	-1.23789	down	--
c45267.graph_c0	5.73	16.83	13.66	2.27	2.04	1.42	3.86732e-09	-2.62077	down	K08099|2.41919e-78|vvi:100243499|K08099 chlorophyllase [EC:3.1.1.14] | (RefSeq) chlorophyllase-1
c67735.graph_c0	13.79	7.12	13.48	1.21	1.11	1.08	7.49547e-16	-3.35258	down	--
c55911.graph_c0	3.52	4.55	2.56	2.56	1.39	1.84	0.00482156	-0.915111	down	K14611|0|sind:105168126|K14611 solute carrier family 23 (nucleobase transporter), member 1/2 | (RefSeq) nucleobase-ascorbate transporter 1
c49152.graph_c0	6.59	4.96	4.75	3.87	1.84	2.64	0.00346307	-1.07952	down	--
c65459.graph_c0	30.87	35.01	31.31	44.03	60.77	67.61	0.00567229	0.684862	up	--
c68461.graph_c0	82.77	59.48	78.84	45.24	27.38	33.34	9.62104e-07	-1.05881	down	--
c62141.graph_c0	2.47	2.32	1.74	5.15	5.11	8.22	0.00342276	1.05691	up	--
c44805.graph_c0	12.66	14.17	16.39	1.78	0.8	1.98	4.86014e-20	-3.27067	down	--
c44920.graph_c0	444.34	516.9	479.19	260.91	169.71	195.29	1.14581e-10	-1.3397	down	--
c50414.graph_c0	2.97	0	0.64	177.17	141.49	136.55	6.39361e-07	4.18408	up	K03671|7.3342e-42|pmum:103321646|K03671 thioredoxin 1 | (RefSeq) thioredoxin H2
c56405.graph_c2	10.02	8.36	7.24	6.82	3.38	3.99	0.00144356	-0.967231	down	--
c57802.graph_c0	20.76	17.88	26.96	1.03	0.32	0.77	4.40185e-38	-4.99456	down	--
c66692.graph_c1	43.32	52.58	48.85	45.56	142.47	151.53	0.00429057	1.10904	up	--
c62338.graph_c0	3.55	4.79	2.59	2.3	0.88	2.74	0.00502796	-1.05876	down	--
c61325.graph_c1	2.43	3.41	4.99	0.78	1.31	1.37	2.99286e-05	-1.69294	down	--
c55206.graph_c0	14.71	9.85	13.82	27.29	53.41	31.93	1.89965e-05	1.84101	up	--
c49733.graph_c0	45.23	39.24	31.72	72.09	108.9	118.54	1.25615e-05	1.20178	up	K10666|9.48252e-74|vvi:100265502|K10666 E3 ubiquitin-protein ligase RNF5 [EC:2.3.2.27] | (RefSeq) E3 ubiquitin-protein ligase RMA1H1-like
c42085.graph_c0	5.66	5.81	4.4	5.03	5.71	3.03	0.000541785	-0.96933	down	--
c53252.graph_c0	24.65	28.53	29.13	8.91	9.4	8.17	4.91315e-21	-1.8337	down	--
c63158.graph_c1	37.82	37.16	44.56	28.83	110.87	106.2	0.00454339	1.3596	up	--
c56909.graph_c1	2.53	4.47	5.87	20.79	121.18	105.92	2.25512e-10	3.21136	up	--
c62165.graph_c2	4.87	6.24	6.38	4.42	3.54	2.74	0.00839481	-0.840549	down	--
c51571.graph_c0	17.56	18.67	17.6	14.16	11.4	12.41	0.000283222	-0.629099	down	--
c44350.graph_c0	33.82	29.55	40.23	17.75	14.79	17.46	9.65677e-08	-1.20625	down	K09874|8.14479e-31|vvi:100263543|K09874 aquaporin NIP | (RefSeq) aquaporin NIP1-1
c63191.graph_c1	35.84	35.99	26.97	98	53	54.5	0.00223316	0.846167	up	--
c49226.graph_c0	4.67	1.2	2.86	1.14	0.31	0.75	0.00185386	-1.8756	down	--
c63366.graph_c0	7.13	8.06	5.89	2.4	1.92	2.01	1.56588e-17	-1.839	down	--
c42038.graph_c0	24.67	26.51	26.04	18.49	15.81	10.22	0.000250824	-0.929731	down	K19041|5.53136e-123|sind:105169902|K19041 E3 ubiquitin-protein ligase RNF38/44 [EC:2.3.2.27] | (RefSeq) RING-H2 finger protein ATL65
c42055.graph_c0	2.77	2.41	2.47	10.38	6.67	5.61	7.6657e-06	1.36337	up	--
c42046.graph_c0	0.61	0.35	0.65	1.7	1.81	0.99	0.00665049	1.22401	up	--
c63003.graph_c0	7.48	16.33	16.5	0.79	0	0	3.40648e-20	-5.71027	down	K14488|3.43242e-27|nnu:104607463|K14488 SAUR family protein | (RefSeq) auxin-induced protein X10A-like
c55877.graph_c0	2.14	0.42	0.92	5.04	4.79	5.41	0.00812311	1.70843	up	--
c56162.graph_c0	4.84	3.14	3.95	0.32	0.44	1.32	0.00026003	-2.29045	down	K01953|2.63489e-74|jcu:105639616|K01953 asparagine synthase (glutamine-hydrolysing) [EC:6.3.5.4] | (RefSeq) asparagine synthetase [glutamine-hydrolyzing] 1
c55187.graph_c0	48.05	38.85	52.15	89.38	128.58	123.41	4.83739e-05	1.10749	up	K03238|5.94102e-64|vvi:100263785|K03238 translation initiation factor 2 subunit 2 | (RefSeq) eukaryotic translation initiation factor 2 subunit beta
c64490.graph_c0	3.68	3.35	3.58	2.07	1.91	2.23	1.82475e-05	-0.905176	down	K16570|0|sind:105159662|K16570 gamma-tubulin complex component 3 | (RefSeq) gamma-tubulin complex component 3
c67649.graph_c1	5.36	6.13	7.49	4.52	4.2	3.4	0.00184805	-0.899405	down	K01358|1.15332e-18|sind:11452438|K01358 ATP-dependent Clp protease, protease subunit [EC:3.4.21.92] | (RefSeq) clpP, SIC0719; ATP-dependent Clp protease proteolytic subunit
c54973.graph_c0	0.99	0.82	0.6	1.2	2.47	2.47	0.00924344	1.14557	up	K11490|0|tcc:TCM_021250|K11490 condensin-2 complex subunit H2 | (RefSeq) Subunit H2, putative
c66559.graph_c1	211	220.27	183.69	119.21	142.05	159.55	0.00112044	-0.640766	down	K11816|2.18572e-155|nnu:104588924|K11816 indole-3-pyruvate monooxygenase [EC:1.14.13.168] | (RefSeq) probable indole-3-pyruvate monooxygenase YUCCA10
c60903.graph_c0	10.31	7.63	8.61	1.32	2.83	3.14	8.91129e-08	-2.02999	down	--
c67462.graph_c0	6.64	4.9	4.07	31.28	18.61	21.86	2.62665e-14	2.06364	up	K08244|0|sind:105168286|K08244 alpha-glucan, water dikinase [EC:2.7.9.4] | (RefSeq) alpha-glucan water dikinase, chloroplastic-like
c52804.graph_c0	19.34	19.76	17.85	16.88	9.85	8.61	0.00455611	-0.826808	down	--
c51804.graph_c0	0.26	0.31	0.2	9.71	16.15	2.62	2.78199e-13	4.35903	up	--
c62840.graph_c0	22.71	25.77	32.52	19.68	19	16.93	0.00381075	-0.687663	down	K01814|2.51769e-103|cic:CICLE_v10012240mg|K01814 phosphoribosylformimino-5-aminoimidazole carboxamide ribotide isomerase [EC:5.3.1.16] | (RefSeq) hypothetical protein
c67574.graph_c0	22.28	23.83	21.06	30.13	58.34	61.8	0.000461797	1.27395	up	K19525|0|vvi:100260794|K19525 vacuolar protein sorting-associated protein 13A/C | (RefSeq) uncharacterized LOC100260794
c52365.graph_c0	4.08	3.21	2.52	8.62	10.9	6.2	2.16624e-05	1.28401	up	K09843|0|vvi:100245540|K09843 (+)-abscisic acid 8'-hydroxylase [EC:1.14.13.93] | (RefSeq) Hyd1; abscisic acid 8'-hydroxylase 4
c62210.graph_c0	2.21	1.61	1.68	0.69	0.35	0.69	0.000171324	-2.01092	down	--
c68854.graph_c0	5.84	2.98	5.4	6.52	81.81	46.28	2.31715e-05	2.66252	up	--
c49243.graph_c1	28.99	26.57	26.36	16.27	15.87	15.08	1.19869e-05	-0.944154	down	K00026|4.67775e-47|jcu:105635993|K00026 malate dehydrogenase [EC:1.1.1.37] | (RefSeq) malate dehydrogenase, glyoxysomal
c60211.graph_c1	31.86	32.59	30.75	32.12	24.53	17.78	0.00924469	-0.666521	down	--
c61512.graph_c0	855.9	1065.15	726.02	129.61	46.86	108.5	3.07502e-19	-3.27281	down	--
c49373.graph_c0	1.34	0.55	0.69	2.7	2.83	2.06	0.00785148	1.29058	up	--
c44495.graph_c0	10.92	13.97	11.69	4.83	3.42	4.54	3.20458e-09	-1.62959	down	K11251|1.53988e-67|spen:107031393|K11251 histone H2A | (RefSeq) probable histone H2A variant 1
c57459.graph_c1	8.22	11.42	9.66	6.72	4.38	4.62	9.07053e-05	-1.02644	down	K01246|3.44513e-139|sot:102594169|K01246 DNA-3-methyladenine glycosylase I [EC:3.2.2.20] | (RefSeq) uncharacterized LOC102594169
c66345.graph_c0	4.54	1.84	3.11	8.01	12.65	12.7	0.000580502	1.59699	up	--
c57758.graph_c0	7.16	10.49	8.95	6.93	5.02	3.94	0.00297901	-0.872247	down	--
c53301.graph_c0	4.86	0.26	0.37	12.24	12.11	9.23	0.00329576	2.11903	up	--
c56710.graph_c1	0.54	0.69	0.66	1.35	2.42	2.86	0.0027271	1.54541	up	--
c67297.graph_c0	27.35	27.84	39.47	52.1	150.08	189.83	0.000132759	1.77144	up	K01188|2.75423e-165|sita:101786459|K01188 beta-glucosidase [EC:3.2.1.21] | (RefSeq) beta-glucosidase 24-like
c40361.graph_c0	67.09	111.06	96.66	9.9	2.56	4.28	1.97694e-18	-3.92832	down	--
c60441.graph_c0	92.24	65.66	71.05	549.15	541.23	256.13	4.31022e-12	2.29892	up	--
c63810.graph_c0	2.61	2.8	2.1	4.91	4.75	5.35	0.000514899	0.837685	up	--
c64423.graph_c0	37.08	43.12	43.8	25.49	27.78	30.69	0.000586321	-0.685136	down	K20359|2.3799e-65|vvi:100258362|K20359 PRA1 family protein 1 | (RefSeq) PRA1 family protein F2
c37075.graph_c0	15.11	16.74	16.41	17.09	73.06	101.62	0.000992047	1.71342	up	K13412|0|spen:107015308|K13412 calcium-dependent protein kinase [EC:2.7.11.1] | (RefSeq) calcium-dependent protein kinase 10
c66076.graph_c0	3.87	1.2	2.47	2.68	54.59	32.34	0.00759438	2.30815	up	K17471|0|gra:105771201|K17471 sulfate transporter 3 | (RefSeq) probable sulfate transporter 3.5
c66216.graph_c2	0.69	0.14	0.41	2.47	1.42	1.15	0.00310867	1.65831	up	--
c60556.graph_c1	12.52	17.66	14.98	8.9	5.42	6.59	1.56366e-06	-1.2742	down	--
c46694.graph_c0	7.08	9.03	8.2	2.38	0.6	1.69	6.62173e-08	-2.43562	down	--
c61433.graph_c0	59.3	41.21	64.72	10.64	3.36	5.58	5.51753e-14	-3.08769	down	K05349|0|adu:107471616|K05349 beta-glucosidase [EC:3.2.1.21] | (RefSeq) uncharacterized LOC107471616
c65550.graph_c0	15.32	10.92	9.46	23.34	17.69	23.41	0.00964373	0.680115	up	--
c57902.graph_c0	1.84	0.75	0.4	4.76	6.05	5.36	8.21831e-06	2.18825	up	--
c54812.graph_c0	136.47	239.89	230.67	5.95	0.47	2.27	9.15197e-21	-5.51597	down	--
c55361.graph_c0	13.83	13.66	12.59	20.5	50.79	62.3	0.000713286	1.37727	up	K05309|1.98118e-146|spen:107015729|K05309 microsomal prostaglandin-E synthase 2 [EC:5.3.99.3] | (RefSeq) prostaglandin E synthase 2
c69010.graph_c0	12.53	19.23	16.16	5.59	3.26	5.1	5.89631e-08	-1.86886	down	K15397|3.6762e-142|sind:105164826|K15397 3-ketoacyl-CoA synthase [EC:2.3.1.199] | (RefSeq) 3-ketoacyl-CoA synthase 11
c53029.graph_c0	7.41	12.94	11.55	0.28	0.23	1.04	2.87837e-14	-4.11223	down	--
c63406.graph_c1	26.25	23.88	24.17	37.22	61.9	62.64	0.000589798	0.975569	up	K17108|0|tcc:TCM_006124|K17108 non-lysosomal glucosylceramidase [EC:3.2.1.45] | (RefSeq) Non-lysosomal glucosylceramidase
c66075.graph_c0	22.2	24.86	29.04	21.58	8.63	21.27	3.94082e-05	-1.07289	down	--
c60195.graph_c0	2.65	1.76	2.37	0.6	0.55	1.43	0.00373316	-1.49127	down	--
c65754.graph_c0	3553.98	3722.71	3741.8	3264.86	1196.82	1900.81	0.00813948	-0.920282	down	K08909|3.13011e-49|mus:103976969|K08909 light-harvesting complex I chlorophyll a/b binding protein 3 | (RefSeq) chlorophyll a-b binding protein 8, chloroplastic-like
c64225.graph_c0	7.5	20.38	11.03	1.66	1.29	1.61	2.70276e-13	-3.11325	down	--
c62015.graph_c0	83.94	73.81	99.6	210.96	179.95	141.42	0.000258191	0.869585	up	K04733|6.92855e-23|sind:105171631|K04733 interleukin-1 receptor-associated kinase 4 [EC:2.7.11.1] | (RefSeq) lysM domain receptor-like kinase 4
c59777.graph_c0	42.91	47.52	36.23	18.88	31.28	17.35	0.000428625	-1.08909	down	--
c58479.graph_c1	0.54	0.27	0.66	2.63	3.22	1.31	0.000181147	1.91827	up	--
c62723.graph_c0	66.35	90.66	72.25	79.96	612.74	428.79	8.15423e-05	2.07429	up	--
c63824.graph_c1	43.02	56.49	44.53	91.25	98.73	92.44	2.74382e-06	0.824998	up	K07024|0|sind:105161697|K07024 sucrose-6-phosphatase&#160; [EC:3.1.3.24] | (RefSeq) sucrose-phosphatase 2-like
c55972.graph_c0	35.24	28.99	32.68	68.73	83.67	74.83	2.51545e-08	1.0763	up	--
c61768.graph_c0	289.97	194.1	257.76	1777.48	398.84	658.81	0.000589975	1.59248	up	K13679|0|nnu:104593836|K13679 granule-bound starch synthase [EC:2.4.1.242] | (RefSeq) Waxy, Wx; granule-bound starch synthase 1, chloroplastic/amyloplastic
c44543.graph_c0	3.58	13.99	8.86	0.19	0	0.48	6.16189e-11	-4.41668	down	--
c63139.graph_c0	28.99	34.57	21.59	26.49	22.15	21.61	0.00418152	-0.62547	down	K03549|0|jcu:105641880|K03549 KUP system potassium uptake protein | (RefSeq) potassium transporter 8
c56734.graph_c0	29.14	44.09	35.76	22.02	188.02	199.67	0.00873532	1.53698	up	--
c65808.graph_c0	13.31	13.69	13.87	24.9	28.33	31.09	2.75775e-06	0.978321	up	K09487|0|jcu:105641490|K09487 heat shock protein 90kDa beta | (RefSeq) heat shock protein 83
c65790.graph_c0	79.35	49.01	53.21	241.39	260.59	181.86	5.09363e-11	1.63073	up	--
c54977.graph_c1	3.23	2.55	3.92	24.86	25.44	9.86	2.39849e-08	2.44155	up	--
c51968.graph_c0	23.63	25.76	24.79	20.09	15.19	15.83	0.000310586	-0.685092	down	--
c65475.graph_c0	3.62	0.37	1.72	10.27	10.56	1.91	0.00892423	1.73872	up	--
c61132.graph_c0	40.77	73.15	58.19	64.99	113.8	124.91	0.00149054	1.05665	up	--
c27157.graph_c0	5.03	2.62	8.25	4.9	44.42	23.68	0.0052978	1.80081	up	K01535|1.14948e-11|pmum:103320092|K01535 H+-transporting ATPase [EC:3.6.3.6] | (RefSeq) plasma membrane ATPase 4
c67365.graph_c1	2.47	2.21	2.83	4.52	6.3	4.84	0.000349304	1.08973	up	--
c58807.graph_c1	10.37	12.41	13.75	13.39	37.71	37.57	0.00525525	1.09977	up	--
c62808.graph_c1	20.88	25.78	19.94	17.48	23.52	31.21	0.00507474	-0.663973	down	--
c68540.graph_c0	111.34	120.09	102.09	100.89	62.7	80.2	0.00679439	-0.606084	down	K12834|4.23104e-63|rcu:8286469|K12834 PHD finger-like domain-containing protein 5A | (RefSeq) PHD finger-like domain-containing protein 5B
c48701.graph_c0	5.4	3.72	4.47	10.98	18.16	14.93	8.76654e-07	1.49849	up	--
c64686.graph_c0	20.25	8.77	13.94	57.95	100.09	116.92	1.69611e-05	1.62601	up	K01054|1.13074e-156|sly:101266812|K01054 acylglycerol lipase [EC:3.1.1.23] | (RefSeq) caffeoylshikimate esterase
c59588.graph_c0	5.34	6.18	4.38	4.06	3.18	2.62	0.000729311	-0.846098	down	K01110|1.40482e-85|tcc:TCM_018689|K01110 phosphatidylinositol-3,4,5-trisphosphate 3-phosphatase and dual-specificity protein phosphatase PTEN [EC:3.1.3.16 3.1.3.48 3.1.3.67] | (RefSeq) Calcium/lipid-binding (CaLB) phosphatase
c62407.graph_c0	12.36	14.1	16.12	46.25	149.68	130.58	3.96497e-10	2.63097	up	--
c55688.graph_c0	3.47	3.55	1.97	6.18	6.36	8.28	0.000413156	1.15043	up	--
c54007.graph_c0	1.89	2.34	1.91	1.59	1.12	0.99	0.00757679	-0.845984	down	--
c42499.graph_c0	6.32	4.44	2.35	0.6	1.48	1.43	0.000937921	-1.80058	down	K14492|5.81039e-25|pxb:103940651|K14492 two-component response regulator ARR-A family | (RefSeq) two-component response regulator ARR17-like
c64119.graph_c0	14.77	13.96	16.58	34.46	95.88	63.64	3.57291e-06	1.83897	up	K00850|5.58974e-33|pmum:103340791|K00850 6-phosphofructokinase 1 [EC:2.7.1.11] | (RefSeq) ATP-dependent 6-phosphofructokinase 3
c67817.graph_c0	18.23	14.75	18.71	47.66	44.45	45.82	2.62947e-09	1.11858	up	--
c54984.graph_c0	1.33	1.2	0.99	2.73	2.38	3.28	0.00107236	1.07574	up	--
c52608.graph_c0	5.86	6.54	5.6	4	4	4.28	0.000951666	-0.83058	down	--
c63568.graph_c5	4.69	5.07	5.2	6.17	13.91	21.93	0.00331161	1.25456	up	--
c53204.graph_c0	217.8	201.22	394.54	135.49	76.62	181.09	0.00478267	-1.14949	down	--
c47241.graph_c0	38.31	45.12	40.31	29.81	15.24	24.71	0.000636058	-0.957544	down	--
c61478.graph_c2	30.87	27.31	32.07	23.7	12.9	14.33	0.000154181	-1.0778	down	K10143|2.48196e-172|cic:CICLE_v10005222mg|K10143 E3 ubiquitin-protein ligase RFWD2 [EC:2.3.2.27] | (RefSeq) hypothetical protein
c58487.graph_c0	0.89	0.78	3.1	11.05	40.33	31.55	2.28164e-09	3.47076	up	--
c23199.graph_c0	68.38	71.13	63.88	44.09	45.4	43.22	4.11409e-05	-0.786286	down	K02880|4.31245e-74|egr:104426169|K02880 large subunit ribosomal protein L17e | (RefSeq) 60S ribosomal protein L17-2
c64684.graph_c0	19.16	24.3	12.92	4.8	3.22	3.01	1.16895e-14	-2.42659	down	--
c52042.graph_c1	17.55	4.88	9.95	3.12	4.85	3.97	0.00224622	-1.45801	down	K07893|3.25697e-92|cit:102620379|K07893 Ras-related protein Rab-6A | (RefSeq) ras-related protein RABH1e
c62649.graph_c0	4.12	3.88	5.47	3.25	3.49	3.26	0.00343084	-0.89254	down	--
c31651.graph_c0	38.2	65.66	65.48	4.02	2.37	3	3.84657e-34	-4.1704	down	--
c53798.graph_c0	15.31	32.73	15.46	23.69	203.34	160.69	0.00026495	2.17796	up	--
c57955.graph_c0	39.56	50.14	42.6	20.19	21.7	21.92	1.59903e-08	-1.06143	down	K09458|0|cit:102621824|K09458 3-oxoacyl-[acyl-carrier-protein] synthase II [EC:2.3.1.179] | (RefSeq) 3-oxoacyl-[acyl-carrier-protein] synthase I, chloroplastic
c61248.graph_c0	76.4	48.4	80.99	13.45	16.99	15.72	2.03943e-16	-2.27281	down	K01188|8.48513e-166|gra:105783838|K01188 beta-glucosidase [EC:3.2.1.21] | (RefSeq) beta-glucosidase 40-like
c65265.graph_c0	28.35	26.89	25.04	11.43	5.76	6.41	9.3281e-10	-1.76921	down	K18195|0|sind:105177228|K18195 rhamnogalacturonan endolyase [EC:4.2.2.23] | (RefSeq) probable rhamnogalacturonate lyase B
c50078.graph_c0	17.48	9.78	10.44	8.37	3.98	4.31	0.000931314	-1.27552	down	K00012|0|vvi:100261061|K00012 UDPglucose 6-dehydrogenase [EC:1.1.1.22] | (RefSeq) UDP-glucose 6-dehydrogenase 3
c50472.graph_c0	7.6	7.23	8.27	6.13	4.41	5.67	0.00831516	-0.702795	down	K01850|4.48228e-116|cit:102628351|K01850 chorismate mutase [EC:5.4.99.5] | (RefSeq) chorismate mutase 2
c67782.graph_c0	6.82	7.97	5.5	22.46	13.94	11.68	0.000186034	1.16837	up	--
c52118.graph_c0	7.78	6.02	7.81	5.56	2.55	2.9	0.0006507	-1.16747	down	--
c65082.graph_c2	118.57	274.59	179.44	94.82	49.12	59.29	7.15753e-06	-1.6056	down	--
c54583.graph_c0	25.51	28.99	23.92	12.58	5.5	8.82	6.03913e-08	-1.71133	down	--
c68287.graph_c0	31.43	28.13	26.47	21.56	17.2	12.97	0.000143375	-0.874009	down	--
c65463.graph_c0	14.68	10.63	12.25	11.11	61.03	63.79	0.00106209	1.70472	up	--
c60424.graph_c0	5.53	4.76	4.55	11.48	10.98	7.86	0.000191049	0.880858	up	--
c63273.graph_c0	13.58	25.73	20.87	38.24	57.28	56.16	1.72312e-08	1.28046	up	K01431|0|nnu:104595495|K01431 beta-ureidopropionase [EC:3.5.1.6] | (RefSeq) beta-ureidopropionase
c68967.graph_c0	235.77	396.25	352.63	4.22	0	1.57	1.82297e-40	-6.87169	down	K00660|1.31566e-49|cic:CICLE_v10005133mg|K00660 chalcone synthase [EC:2.3.1.74] | (RefSeq) hypothetical protein
c63549.graph_c0	26.97	34.39	27.31	43.24	50.76	55.15	0.00564571	0.609677	up	K14486|1.79225e-116|pmum:103318956|K14486 auxin response factor | (RefSeq) auxin response factor 1
c55115.graph_c0	0.76	0.33	0.95	0.96	11.06	9.54	0.000116485	2.62378	up	K01580|5.68815e-119|mdm:103444237|K01580 glutamate decarboxylase [EC:4.1.1.15] | (RefSeq) GAD2; glutamate decarboxylase 2 (pancreatic islets and brain, 65kDa)
c57387.graph_c0	5.84	5.25	5.67	3.81	2.38	2.74	0.000327359	-1.0563	down	K00652|7.75751e-95|gmx:100820189|K00652 8-amino-7-oxononanoate synthase [EC:2.3.1.47] | (RefSeq) 8-amino-7-oxononanoate synthase-like
c55459.graph_c0	39.97	53.82	37.34	21.17	10.6	12.24	5.60939e-08	-1.67713	down	--
c67722.graph_c0	10.89	10.57	9.2	44.56	68.03	57.78	6.31997e-26	3.0355	up	K14638|0|vvi:100258695|K14638 solute carrier family 15 (peptide/histidine transporter), member 3/4 | (RefSeq) protein NRT1/ PTR FAMILY 2.11
c53502.graph_c0	16.31	4.28	10.38	52.6	35.56	21.45	0.0022748	1.49115	up	K03327|0|cic:CICLE_v10018340mg|K03327 multidrug resistance protein, MATE family | (RefSeq) hypothetical protein
c55888.graph_c0	21.83	23.09	19.64	28.08	43	49.17	0.00463392	0.783366	up	K01090|0|tcc:TCM_004502|K01090 protein phosphatase [EC:3.1.3.16] | (RefSeq) BRI1 suppressor 1 (BSU1)-like 1
c58157.graph_c0	12.26	13.39	13.19	19.44	37.5	40.42	0.000464152	1.46527	up	--
c64524.graph_c0	48.76	60.75	47.39	33.53	27.32	34.29	0.000171544	-0.82798	down	K18183|2.35272e-23|pxb:103966515|K18183 cytochrome c oxidase assembly protein subunit 19 | (RefSeq) cytochrome c oxidase assembly protein cox19, mitochondrial-like
c65904.graph_c1	2.87	1.04	2.11	9.02	6.25	6.09	0.000177417	1.48716	up	K03320|6.59549e-180|pper:PRUPE_ppa004845mg|K03320 ammonium transporter, Amt family | (RefSeq) hypothetical protein
c57637.graph_c0	2.07	1.32	2.45	0.43	0.42	0.27	2.57302e-05	-2.13342	down	K09534|1.04143e-26|sind:105175051|K09534 DnaJ homolog subfamily C member 14 | (RefSeq) dnaJ homolog dnj-5-like
c54939.graph_c0	2.25	0	1.03	4.37	15.7	13.34	0.000438073	2.61209	up	K14638|7.36192e-103|vvi:100261476|K14638 solute carrier family 15 (peptide/histidine transporter), member 3/4 | (RefSeq) protein NRT1/ PTR FAMILY 5.6
c51880.graph_c0	6.54	11.88	10.85	2.11	0.87	2.32	4.18431e-08	-2.42558	down	--
c60407.graph_c0	2.54	3.38	1.56	2.01	0.84	1.15	0.00773754	-1.08659	down	K03010|0|nnu:104587142|K03010 DNA-directed RNA polymerase II subunit RPB2 [EC:2.7.7.6] | (RefSeq) RPB2; DNA-directed RNA polymerase II subunit RPB2
c67270.graph_c0	47.26	53.85	68.05	117.21	231.04	353.7	2.15208e-05	1.79909	up	--
c51889.graph_c0	11.59	12.41	10.32	5.16	1.33	3.38	2.29586e-05	-1.84489	down	--
c54336.graph_c1	96.94	98.19	78.16	149	202.88	155.05	0.00282944	0.696099	up	--
c54393.graph_c0	5.66	6.37	7.16	11.98	12.03	13.27	0.00194157	0.785849	up	--
c66278.graph_c2	13.42	3.01	9.14	20.97	28.88	123.68	1.7761e-06	3.088	up	--
c68708.graph_c0	7.08	2.88	6.06	19.46	22.04	23.64	3.88377e-06	1.70645	up	--
c56124.graph_c0	27.72	29.76	28.87	40.23	106.96	92.4	0.000804441	1.26865	up	K12795|1.14384e-78|jcu:105645745|K12795 suppressor of G2 allele of SKP1 | (RefSeq) protein SGT1 homolog A-like
c61600.graph_c4	4.39	12.44	6.53	0.96	0.55	0.26	3.65729e-10	-3.44789	down	--
c65885.graph_c0	12.49	10.26	13.24	12.36	8.78	7.02	0.00758269	-0.743934	down	K03141|5.52294e-14|vvi:100249755|K03141 transcription initiation factor TFIIH subunit 1 | (RefSeq) probable RNA polymerase II transcription factor B subunit 1-1
c64228.graph_c0	12.17	11.69	13.5	22.46	32.35	42.64	9.22544e-06	1.15606	up	K10908|0|pper:PRUPE_ppa000868mg|K10908 DNA-directed RNA polymerase, mitochondrial [EC:2.7.7.6] | (RefSeq) hypothetical protein
c63646.graph_c0	40.09	39.95	28.75	32.28	16.47	24.27	0.00683968	-0.708808	down	--
c67692.graph_c0	38.32	148.66	146.19	0.34	0.07	0	2.26005e-13	-5.96959	down	K15404|0|sind:105167221|K15404 aldehyde decarbonylase [EC:4.1.99.5] | (RefSeq) protein ECERIFERUM 1-like
c61415.graph_c0	934.87	840.76	842.2	699.15	460.63	573.07	0.000903623	-0.709902	down	--
c51602.graph_c0	92.21	82.93	87.5	12.34	17.61	44.67	6.84565e-05	-1.82961	down	K01051|3.04788e-73|gra:105769342|K01051 pectinesterase [EC:3.1.1.11] | (RefSeq) pectinesterase-like
c44215.graph_c0	24.43	22.56	22.19	42.75	105.26	104.23	1.16001e-05	1.65031	up	K00207|0|vvi:100249021|K00207 dihydropyrimidine dehydrogenase (NADP+) [EC:1.3.1.2] | (RefSeq) dihydropyrimidine dehydrogenase (NADP(+)), chloroplastic
c48507.graph_c0	0.74	0.65	0.59	1.31	1.67	2.17	0.00947154	1.15537	up	--
c52810.graph_c0	60.6	63.04	52.07	94.42	175.8	210.25	0.000360674	1.125	up	--
c61229.graph_c0	2.35	1.12	1.44	5.05	5.51	3.67	0.00147603	1.25698	up	--
c64326.graph_c2	12.31	6.87	7.69	31.67	17.48	19.43	3.07744e-05	1.32193	up	K00058|0|cmo:103496183|K00058 D-3-phosphoglycerate dehydrogenase [EC:1.1.1.95] | (RefSeq) D-3-phosphoglycerate dehydrogenase 1, chloroplastic
c62270.graph_c0	114.9	130.02	116.57	41.93	28.73	27.11	8.19297e-21	-2.00735	down	K09422|2.47126e-127|tcc:TCM_025795|K09422 myb proto-oncogene protein, plant | (RefSeq) Myb domain protein 60
c58283.graph_c1	11.02	8.96	16.52	26.03	30.09	40.68	1.42024e-05	1.3339	up	--
c42651.graph_c0	34.01	37.5	34.59	53.9	70.16	70.28	0.000577954	0.720961	up	--
c61205.graph_c0	20.51	16.44	16.1	25.79	37.97	34.51	7.70538e-06	1.71368	up	--
c54748.graph_c0	10.28	12.02	13.29	8.99	7.31	7.41	0.00983533	-0.728443	down	--
c62753.graph_c1	952.52	982.93	912.14	675.9	289.02	362.12	0.000170897	-1.23055	down	K08908|1.08548e-110|vvi:100266036|K08908 light-harvesting complex I chlorophyll a/b binding protein 2 | (RefSeq) chlorophyll a-b binding protein, chloroplastic
c58031.graph_c0	16.6	20.81	18.43	27.67	37.19	37.35	0.00102272	0.768431	up	--
c68934.graph_c0	5.86	7.43	11.89	3.08	1.18	2.18	1.47491e-05	-1.98995	down	--
c51376.graph_c0	130.25	104.75	145.81	278.93	276.37	192.31	0.00158467	0.792012	up	K04733|5.17081e-76|pper:PRUPE_ppa002872mg|K04733 interleukin-1 receptor-associated kinase 4 [EC:2.7.11.1] | (RefSeq) hypothetical protein
c57731.graph_c0	2.43	3	1.41	3.3	22.01	15.55	0.00129385	2.11886	up	K09843|0|sind:105165006|K09843 (+)-abscisic acid 8'-hydroxylase [EC:1.14.13.93] | (RefSeq) abscisic acid 8'-hydroxylase 1-like
c64736.graph_c2	4.9	6.28	6.1	2.75	1.96	2.35	0.000478993	-1.38702	down	--
c62170.graph_c0	13.14	12.52	13.78	25.39	93.07	31.42	0.00120951	1.46119	up	K14156|5.03664e-129|pxb:103929087|K14156 choline/ethanolamine kinase [EC:2.7.1.32 2.7.1.82] | (RefSeq) probable choline kinase 1
c65596.graph_c0	4.55	4.68	2.45	6.64	53.4	52.2	2.56243e-06	2.74408	up	--
c31511.graph_c0	127.36	139.74	112.9	103.45	60.01	57.08	0.000574959	-0.923016	down	--
c58938.graph_c0	2.09	1.67	1.24	0.72	0.1	0.14	0.00125114	-2.00662	down	--
c52401.graph_c3	121.52	89.11	101.51	130.44	438.21	358.42	0.0041479	1.27614	up	K08770|4.43838e-51|cit:102608230|K08770 ubiquitin C | (RefSeq) polyubiquitin
c59808.graph_c0	2.47	2.96	1.9	0.55	0.69	1.64	0.00532613	-1.34321	down	--
c53026.graph_c0	7.98	18.84	8.87	1.5	2.7	1.02	8.85028e-10	-2.89352	down	--
c67454.graph_c0	17.11	16.15	11.62	9.38	8.62	8.97	0.00702512	-0.608982	down	--
c65678.graph_c0	36.58	41.16	44.98	34.84	28.69	31.16	5.32891e-05	-0.890316	down	--
c64094.graph_c0	1.16	0.69	0.67	1.48	5.2	4.37	0.00583481	1.57304	up	--
c63851.graph_c2	11.66	10.54	16.89	4.44	7.63	5.38	9.82367e-07	-1.75791	down	--
c52807.graph_c0	34.3	25.52	26.78	21.77	11.71	17.08	0.00172803	-0.882773	down	K03691|0|sot:102584575|K03691 peptide-O-fucosyltransferase [EC:2.4.1.221] | (RefSeq) fut13; uncharacterized LOC102584575
c61365.graph_c0	13.18	11.85	11.1	16.65	21.05	24.67	0.0070196	0.641379	up	--
c59957.graph_c3	20.48	26.72	21.05	16.83	6.06	8.18	0.00121866	-1.25654	down	--
c61108.graph_c0	3.47	1.94	3.71	5.54	3.74	4.92	0.00285281	1.19463	up	--
c54560.graph_c0	1.19	1.68	1.23	4.54	3.92	2.81	3.7082e-05	1.39398	up	K04485|0|vvi:100258398|K04485 DNA repair protein RadA/Sms | (RefSeq) DNA repair protein RadA
c54579.graph_c0	4.98	3.88	4.44	8.76	11.57	10.67	5.82927e-05	1.02623	up	--
c52259.graph_c0	2.91	3.73	2.28	16.31	40.97	16.24	5.83069e-09	2.69655	up	--
c52464.graph_c0	5.93	7.08	7.93	1.12	0.25	1.13	7.89614e-08	-2.85563	down	--
c59404.graph_c0	45.96	33.48	60.62	10.31	7.79	12.28	5.62731e-11	-2.21115	down	K02706|3.72744e-180|tcc:ThcaC_p016|K02706 photosystem II P680 reaction center D2 protein [EC:1.10.3.9] | (RefSeq) psbD; photosystem II protein D2
c64374.graph_c0	31.06	31.81	34.55	18.44	13.01	12.53	5.15225e-09	-1.27576	down	--
c43936.graph_c0	25.79	27.98	25.13	69.83	47.67	53.52	3.15671e-06	0.947603	up	K14488|5.50342e-41|mtr:MTR_3g092220|K14488 SAUR family protein | (RefSeq) SAUR-like auxin-responsive family protein
c64655.graph_c0	24.28	29.9	24.93	11.71	8.93	9.54	3.4755e-12	-1.27085	down	--
c55310.graph_c0	38.87	69.91	62.28	1.17	0.82	1.75	2.27321e-49	-5.42502	down	--
c52327.graph_c3	38.87	53.31	42.53	11.64	11.72	11.59	5.0197e-23	-2.06766	down	K12349|1.05321e-139|tcc:TCM_041695|K12349 neutral ceramidase [EC:3.5.1.23] | (RefSeq) Neutral/alkaline non-lysosomal ceramidase isoform 1
c67264.graph_c0	9.71	9.11	9.52	15	18.24	26.48	0.00526914	0.624618	up	--
c60813.graph_c0	48.93	92.8	55.26	25.72	9.66	19.73	2.42105e-07	-2.0578	down	--
c59748.graph_c0	137.98	149.66	132.5	76.64	67.11	48.39	1.03458e-09	-1.26972	down	--
c58575.graph_c0	2.76	4.25	2.77	6.09	6.88	16.25	0.00571713	1.25843	up	--
c41429.graph_c0	21	22.64	20.44	6.79	4.12	5.6	2.42761e-20	-2.08081	down	K19891|0|rcu:8272185|K19891 glucan endo-1,3-beta-glucosidase 1/2/3 [EC:3.2.1.39] | (RefSeq) glucan endo-1,3-beta-glucosidase 2
c57822.graph_c0	13.06	7.58	9.87	6.61	7.19	6.73	0.000388962	-1.18504	down	--
c63539.graph_c3	51.01	34.22	47.32	67.64	84.5	79.16	0.00594194	0.695955	up	--
c68020.graph_c1	143.66	163.98	126.31	90.42	79.1	75.98	3.22634e-07	-0.770588	down	--
c39850.graph_c0	27.26	28.63	27.83	18.21	19.31	17.14	2.08528e-05	-0.775187	down	K06268|4.48173e-71|mdm:103426552|K06268 serine/threonine-protein phosphatase 2B regulatory subunit | (RefSeq) calcineurin subunit B-like
c51875.graph_c0	126.18	81.59	100.23	590.15	235.63	212.75	0.00021695	1.49144	up	K00799|1.08553e-27|vvi:100254124|K00799 glutathione S-transferase [EC:2.5.1.18] | (RefSeq) glutathione transferase GST 23
c65916.graph_c0	0.15	0.09	0.1	0.39	10.42	7.51	1.34981e-09	4.38973	up	--
c68498.graph_c3	571.52	629.81	524.33	345.97	142.37	193.69	8.19187e-06	-1.45077	down	--
c52187.graph_c0	501.71	624.96	484.46	247.84	157.66	142.59	1.21934e-11	-1.69631	down	K09872|2.94953e-177|vvi:100233002|K09872 aquaporin PIP | (RefSeq) PIP2;1, PIP2, PIP2-1, aquaporin; aquaporin-like
c66884.graph_c0	31.25	32.02	29.08	56.01	67.5	68.22	4.56757e-06	0.896656	up	K14409|0|vvi:100264171|K14409 protein SMG7 | (RefSeq) protein SMG7
c50463.graph_c0	0.56	0.32	0.45	0.53	1.98	2.8	0.00538687	1.64302	up	--
c60214.graph_c0	9.99	12.24	12.07	17.88	25.43	30.44	0.00121633	0.934832	up	--
c62981.graph_c2	49.1	56.71	50.16	58.38	155.39	224.13	0.00292789	1.2986	up	K13863|0|gra:105804408|K13863 solute carrier family 7 (cationic amino acid transporter), member 1 | (RefSeq) cationic amino acid transporter 2, vacuolar-like
c63641.graph_c0	4.36	2.69	3.67	8.17	14.17	5.37	0.0081322	0.993319	up	--
c64790.graph_c2	39.94	49.32	47.18	44.26	43.47	30.49	0.00582184	0.724843	up	--
c55007.graph_c0	23.05	10.73	11.89	33.53	50.84	43.27	0.00097151	1.23125	up	--
c53826.graph_c1	7.34	11.14	7.48	5.09	3.2	3.17	0.000147536	-1.27073	down	K02178|9.62828e-144|nnu:104603837|K02178 checkpoint serine/threonine-protein kinase [EC:2.7.11.1] | (RefSeq) mitotic spindle checkpoint protein BUBR1
c59515.graph_c0	1.31	2.08	0.75	4.13	2.61	5.36	0.00502598	1.31713	up	--
c66088.graph_c2	137.75	161.91	147.07	39.88	22.11	36.76	1.84392e-17	-2.2916	down	K07375|2.41722e-113|zma:100272336|K07375 tubulin beta | (RefSeq) magi9825, GRMZM2G042636, TIDP3158; uncharacterized LOC100272336
c65026.graph_c0	30.56	14.6	39.78	5.47	5.44	7.03	1.07899e-07	-2.46658	down	--
c55141.graph_c0	4.99	7.16	6.36	2.24	1.42	2.29	2.80979e-07	-1.75742	down	K11982|2.80384e-89|pop:POPTR_0006s03070g|K11982 E3 ubiquitin-protein ligase RNF115/126 [EC:2.3.2.27] | (RefSeq) POPTRDRAFT_652517; hypothetical protein
c48696.graph_c0	27.15	21.39	7.39	116.54	138.33	69.98	6.34951e-07	2.26926	up	K09422|6.79336e-28|aip:107633762|K09422 myb proto-oncogene protein, plant | (RefSeq) transcription repressor MYB4-like
c38427.graph_c0	1.11	1.34	1.19	0.61	0.61	0.41	0.00262467	-1.22864	down	--
c37246.graph_c0	2.82	4.22	2.41	3.21	11.28	20.01	0.00982437	1.52754	up	--
c60585.graph_c0	37.69	21.77	32.78	153.61	117.97	55.8	0.00135661	0.896506	up	--
c56110.graph_c0	23.63	28.25	22.91	19.25	11.14	11.06	0.00264354	-0.897401	down	K11991|8.96069e-82|vvi:100259373|K11991 tRNA(adenine34) deaminase [EC:3.5.4.33] | (RefSeq) tRNA(adenine(34)) deaminase, chloroplastic
c66673.graph_c1	20.75	20.26	13.91	6.83	7.46	6.27	2.73976e-14	-2.1939	down	K15923|0|pper:PRUPE_ppa001398mg|K15923 alpha-L-fucosidase 2 [EC:3.2.1.51] | (RefSeq) hypothetical protein
c59046.graph_c0	17.82	13.67	14.75	34.64	55.66	34.25	1.09285e-05	1.25286	up	K08681|5.32375e-15|sot:102605133|K08681 5'-phosphate synthase pdxT subunit [EC:4.3.3.6] | (RefSeq) probable pyridoxal 5'-phosphate synthase subunit PDX2
c66409.graph_c0	50.11	57.03	43.69	41.08	30.92	30.5	0.00027028	-0.74612	down	--
c47549.graph_c0	343.85	337.92	394.76	245.4	116.33	137.26	5.47331e-05	-1.2517	down	--
c64754.graph_c0	98.39	44.94	51.36	157.84	441.52	347.81	2.65821e-05	1.95108	up	K07937|2.37899e-49|thj:104822393|K07937 ADP-ribosylation factor 1 | (RefSeq) ADP-ribosylation factor 1
c65387.graph_c0	7.95	1.91	7.15	110.3	6.8	22.56	0.000441698	2.43548	up	--
c39181.graph_c0	5.52	5.54	8.12	3.17	0.52	1.47	0.00480578	-1.79306	down	--
c47178.graph_c0	0.77	0.61	0.61	5.58	4.31	1.77	0.000245785	2.10091	up	--
c63079.graph_c0	2.39	2.77	4.16	29.18	26.96	10.86	3.56466e-09	2.56262	up	K15382|1.71132e-66|cic:CICLE_v10003933mg|K15382 solute carrier family 50 (sugar transporter) | (RefSeq) hypothetical protein
c67421.graph_c0	25.57	19.85	23.41	17.13	14.9	13.32	3.24888e-07	-1.19397	down	K00058|0|sind:105157901|K00058 D-3-phosphoglycerate dehydrogenase [EC:1.1.1.95] | (RefSeq) D-3-phosphoglycerate dehydrogenase 2, chloroplastic-like
c46815.graph_c0	1.64	3.89	2.09	2.08	0.27	0.25	0.00447301	-1.798	down	--
c61855.graph_c0	34.57	49.02	36.57	54.24	149.37	174.04	0.000633528	1.43638	up	--
c63332.graph_c0	16.05	22.44	16.5	3.05	3.49	4.92	1.47326e-15	-2.32917	down	--
c62621.graph_c1	94.47	101.34	98.15	72.61	51.96	46.22	1.16532e-05	-0.926587	down	K10258|0|mdm:103445586|K10258 very-long-chain enoyl-CoA reductase [EC:1.3.1.93] | (RefSeq) very-long-chain enoyl-CoA reductase
c54111.graph_c0	57.61	39.18	39.4	38.61	23.88	19.73	0.00501977	-0.860388	down	K12271|5.45899e-154|jcu:105647533|K12271 signal recognition particle 43 kDa protein | (RefSeq) signal recognition particle 43 kDa protein, chloroplastic
c55684.graph_c0	42.61	34.66	39.35	63.16	79.81	67.03	0.000404522	0.714634	up	--
c41865.graph_c0	1.83	1.12	1.44	2.99	7.04	7.57	0.00012778	1.7391	up	--
c59470.graph_c0	22.74	33.25	25.85	62.81	1121.92	1107.44	2.12077e-09	3.953	up	--
c66415.graph_c0	62.99	73.49	88.54	20.04	8.25	13.23	7.33124e-14	-2.57292	down	--
c54233.graph_c0	21.14	21.79	19.84	32.88	48	69.8	0.00157336	1.04736	up	--
c49656.graph_c0	0	0.82	0.16	4.44	6.39	3.69	9.37264e-06	3.2018	up	K16282|6.77431e-16|vvi:100262985|K16282 E3 ubiquitin-protein ligase RHA2 [EC:2.3.2.27] | (RefSeq) E3 ubiquitin-protein ligase RHA2A
c60278.graph_c0	20.92	23.03	20.46	34.97	148.51	191.06	6.00148e-06	2.3499	up	--
c63298.graph_c0	2.31	2.71	2.16	3.83	6.04	5.11	0.000187236	0.94088	up	K10908|0|nnu:104597849|K10908 DNA-directed RNA polymerase, mitochondrial [EC:2.7.7.6] | (RefSeq) DNA-directed RNA polymerase 2B, chloroplastic/mitochondrial-like
c68118.graph_c0	4.29	3.78	5.61	7.03	13.34	11.38	0.00208301	1.03253	up	--
c44440.graph_c0	28.12	72.05	73.93	0.06	0.35	0	6.99348e-39	-7.5899	down	K20628|4.59219e-120|sind:105167838|K20628 expansin | (RefSeq) expansin-B3-like
c50698.graph_c0	8.93	9.29	12.47	1.75	1.75	0.49	3.01838e-10	-2.88515	down	--
c55841.graph_c0	40.97	39.43	42.22	62.15	90.59	106.49	0.000182094	1.05392	up	--
c44393.graph_c0	13.39	17.92	12.53	9.56	4.73	5.78	0.000102783	-1.24011	down	K16585|6.44447e-179|vvi:100244748|K16585 HAUS augmin-like complex subunit 2 | (RefSeq) AUGMIN subunit 2
c55382.graph_c0	7.98	7.71	7.38	11.31	14.25	21.52	0.00550747	0.898906	up	--
c67711.graph_c0	41.83	44.38	42.96	23.88	23.04	29.48	4.86977e-16	-1.69732	down	--
c60089.graph_c0	16.77	21.24	17.28	17.49	10.93	11.73	0.00180622	-0.69362	down	K11267|0|vvi:100255781|K11267 sister chromatid cohesion protein PDS5 | (RefSeq) sister chromatid cohesion protein PDS5 homolog A
c50207.graph_c0	1.72	0.33	0.64	15.37	15.18	6.48	2.52718e-08	3.21128	up	--
c38530.graph_c0	22.28	50.42	38.79	18.71	4.09	16.53	0.00366993	-1.51254	down	K04565|1.75333e-31|rcu:8275247|K04565 superoxide dismutase, Cu-Zn family [EC:1.15.1.1] | (RefSeq) superoxide dismutase [Cu-Zn], chloroplastic
c60044.graph_c0	16.22	16.75	9.65	5.02	4.58	3.86	1.48301e-10	-1.74491	down	K12486|1.2967e-41|tcc:TCM_045263|K12486 stromal membrane-associated protein | (RefSeq) Calcium-dependent ARF-type GTPase activating protein family isoform 1
c58512.graph_c0	24.09	24.82	20.9	19.47	13.21	13.65	0.000555852	-0.732281	down	--
c55660.graph_c0	5.97	7.18	5.47	8.02	19.73	22.17	0.00628853	1.19607	up	--
c53846.graph_c0	4.6	1.62	3.79	79.65	103.78	26.18	4.36385e-13	3.83222	up	K02575|1.79818e-59|sind:105156629|K02575 MFS transporter, NNP family, nitrate/nitrite transporter | (RefSeq) high affinity nitrate transporter 2.5
c65256.graph_c2	116	93.79	128.3	76.34	38.26	61.55	0.000524505	-1.08159	down	K10999|3.66516e-127|tcc:TCM_035642|K10999 cellulose synthase A [EC:2.4.1.12] | (RefSeq) Cellulose synthase 6
c60130.graph_c1	4.09	3.46	5.06	12.74	9.27	10.08	1.68169e-05	1.27631	up	K20884|6.24048e-65|nnu:104611604|K20884 riboflavin kinase / FMN hydrolase [EC:2.7.1.26 3.1.3.102] | (RefSeq) bifunctional riboflavin kinase/FMN phosphatase-like
c65285.graph_c0	2.99	3.14	2.85	5.31	12.24	16.93	0.000516623	1.35461	up	K15601|0|vvi:100244450|K15601 lysine-specific demethylase 3 [EC:1.14.11.-] | (RefSeq) lysine-specific demethylase JMJ25
c64236.graph_c0	1.38	2.39	1.5	2.52	18.11	7.79	0.00028577	2.29054	up	--
c58240.graph_c0	12.4	10.4	12.47	17.19	21.21	26.86	0.00426555	0.748218	up	--
c64336.graph_c0	50.89	59.59	40.88	124.37	115.24	98.89	2.22689e-05	0.900568	up	--
c49886.graph_c1	209	228.2	242.28	140.88	100.85	117.51	4.93568e-08	-1.07111	down	K08057|2.77028e-133|vra:106772667|K08057 calreticulin | (RefSeq) calreticulin
c60503.graph_c2	40.74	33.66	39.91	59.28	103.93	112.69	0.000930503	1.10058	up	K00128|3.37322e-63|jcu:105644569|K00128 aldehyde dehydrogenase (NAD+) [EC:1.2.1.3] | (RefSeq) aldehyde dehydrogenase family 2 member B7, mitochondrial-like
c46802.graph_c0	28.26	38.07	34.31	19.41	17.6	21.53	1.18062e-05	-0.916463	down	--
c56670.graph_c1	2.02	2.67	1.19	0.08	0.04	0	2.0979e-11	-4.52682	down	--
c64819.graph_c2	9.34	10.46	7.91	13.33	13.88	12.9	0.00041471	0.928658	up	--
c66623.graph_c1	3.36	2.18	3.84	5.92	27.16	28.56	0.000366475	1.81887	up	--
c51713.graph_c0	146.67	152.14	163.07	139.57	62.12	68.1	0.00550273	-0.909714	down	--
c58937.graph_c1	2.12	0.42	3.7	20.05	6.38	9.86	0.0087588	1.79096	up	--
c41914.graph_c0	6.67	8.17	9.32	2.44	2.04	0.81	6.38791e-07	-2.21989	down	K15633|1.57222e-122|pda:103723177|K15633 2,3-bisphosphoglycerate-independent phosphoglycerate mutase [EC:5.4.2.12] | (RefSeq) 2,3-bisphosphoglycerate-independent phosphoglycerate mutase-like
c59951.graph_c0	13.38	12.21	14.2	13.22	119.44	109.34	0.000246545	2.13426	up	K14652|8.64609e-131|cit:102621261|K14652 3,4-dihydroxy 2-butanone 4-phosphate synthase / GTP cyclohydrolase II [EC:4.1.99.12 3.5.4.25] | (RefSeq) bifunctional riboflavin biosynthesis protein RIBA 1, chloroplastic-like
c66811.graph_c0	162.69	215.63	188.57	147.85	155.62	156.87	9.26961e-06	-0.733971	down	--
c63500.graph_c1	7.47	5.52	4.16	6.62	24.5	34.24	0.000253316	2.08712	up	--
c66724.graph_c0	25.68	29.27	24.73	12.04	4.38	4.62	2.56792e-07	-1.97256	down	K04733|0|vvi:100265137|K04733 interleukin-1 receptor-associated kinase 4 [EC:2.7.11.1] | (RefSeq) cysteine-rich receptor-like protein kinase 29
c64403.graph_c0	16.74	24.97	12.24	39.29	213.33	165.41	1.35141e-06	2.556	up	K00083|8.43018e-75|rcu:8260964|K00083 cinnamyl-alcohol dehydrogenase [EC:1.1.1.195] | (RefSeq) probable mannitol dehydrogenase
c66880.graph_c0	20.57	20.41	22.18	43.81	63	58.17	1.69263e-06	1.10984	up	K14638|1.24243e-83|egr:104432989|K14638 solute carrier family 15 (peptide/histidine transporter), member 3/4 | (RefSeq) protein NRT1/ PTR FAMILY 8.3
c51209.graph_c0	5.47	7.63	5.97	0.52	0.4	0.66	1.39369e-12	-3.41928	down	--
c39002.graph_c0	16.6	14.49	17.72	10.31	5.28	10.23	0.00228006	-1.04122	down	K00025|3.82369e-87|sind:105171782|K00025 malate dehydrogenase [EC:1.1.1.37] | (RefSeq) malate dehydrogenase
c67671.graph_c0	25.11	28.6	24.87	10.62	6.36	13.63	3.43333e-06	-1.45356	down	K11498|0|rcu:8284349|K11498 centromeric protein E | (RefSeq) kinesin-related protein 11
c55531.graph_c0	50.27	42.93	45.41	19.97	16.03	21.6	4.82205e-07	-1.43184	down	--
c56993.graph_c2	9.69	18.91	5.91	28.11	69.88	50.9	7.57174e-05	1.84516	up	--
c60348.graph_c0	5.06	1.54	6.48	32.98	9.53	238.95	0.000648904	2.83738	up	--
c61317.graph_c0	9.39	9.24	6.06	9.77	21.06	23.99	6.3898e-05	2.23635	up	K01106|1.95905e-93|tcc:TCM_033974|K01106 inositol-1,4,5-trisphosphate 5-phosphatase [EC:3.1.3.56] | (RefSeq) Inositol polyphosphate 5-phosphatase 11
c63306.graph_c0	14.88	8.43	10.76	26.11	22.48	22.17	3.60333e-05	0.926966	up	--
c49524.graph_c0	32.47	52.25	44.02	89.25	123.67	127.51	3.59964e-07	1.38836	up	--
c62962.graph_c0	10.06	11.25	9.49	7.78	6.01	6.31	9.81633e-05	-0.738541	down	K11752|6.24482e-134|vvi:100246468|K11752 diaminohydroxyphosphoribosylaminopyrimidine deaminase / 5-amino-6-(5-phosphoribosylamino)uracil reductase [EC:3.5.4.26 1.1.1.193] | (RefSeq) riboflavin biosynthesis protein PYRD, chloroplastic
c49874.graph_c0	41.13	19.25	37.28	6.02	5.11	10.74	1.3043e-05	-2.18523	down	--
c58623.graph_c0	9.45	12.71	9.69	3.52	1.89	2.88	2.99838e-15	-2.31755	down	--
c66614.graph_c0	6.63	7.88	6.16	4.07	2.14	2.25	9.96821e-06	-1.37224	down	--
c55543.graph_c0	1.29	0.48	1.19	10.05	8.75	3.73	1.37109e-06	2.417	up	--
c44829.graph_c0	25.81	54.9	24.49	3.53	1.1	1.63	1.54479e-17	-3.93004	down	K01728|1.13166e-170|pper:PRUPE_ppa005761mg|K01728 pectate lyase [EC:4.2.2.2] | (RefSeq) hypothetical protein
c65969.graph_c2	9.94	14.31	11.89	6.35	9.33	6.56	0.000122644	-1.01516	down	--
c68262.graph_c1	2.43	1.69	1.15	3.04	14.01	16.7	2.64163e-05	2.29685	up	--
c62703.graph_c0	16.18	13.12	14.16	22.43	31.93	25.22	0.00590701	0.786151	up	--
c31885.graph_c0	11.08	42.8	28.68	2.31	0.27	0.71	2.37359e-11	-4.12968	down	K16904|5.24926e-55|vvi:100241572|K16904 dCTP diphosphatase [EC:3.6.1.12] | (RefSeq) dCTP pyrophosphatase 1
c51836.graph_c0	13.6	5.61	5.99	32.08	24.43	13.78	0.00619826	1.22215	up	--
c50654.graph_c0	22.41	19.25	22.54	58.1	39.89	39.56	0.000126999	0.907203	up	--
c57244.graph_c0	6.99	7.74	6.05	2.83	0.64	0.27	0.000476552	-2.27493	down	K13422|1.20665e-108|tcc:TCM_015640|K13422 transcription factor MYC2 | (RefSeq) Basic helix-loop-helix DNA-binding family protein, putative
c67231.graph_c0	83.42	90.97	80.91	95.96	159.11	138.88	0.0048881	0.619645	up	K18469|0|vvi:100250355|K18469 TBC1 domain family member 5 | (RefSeq) uncharacterized LOC100250355
c58221.graph_c0	47.33	69.61	65.18	53.72	25.3	26.98	0.00812909	-0.90876	down	--
c66616.graph_c0	64.74	66.03	59.84	66.93	38.63	43.49	0.00385984	-0.648264	down	K10389|0|vvi:100267092|K10389 tubulin gamma | (RefSeq) tubulin gamma-1 chain-like
c61788.graph_c0	37.31	44.78	39.8	31.43	25.58	23.3	1.71606e-05	-0.864251	down	--
c66897.graph_c1	19.09	16.32	18.34	29.4	33.15	29.67	0.00240544	0.595656	up	K01874|0|vvi:100251286|K01874 methionyl-tRNA synthetase [EC:6.1.1.10] | (RefSeq) methionine--tRNA ligase, chloroplastic/mitochondrial
c49629.graph_c0	5.58	8.37	6.04	2.23	1.38	1.93	3.56652e-09	-1.93118	down	K19040|4.22365e-66|pop:POPTR_0016s14320g|K19040 E3 ubiquitin-protein ligase ATL10/75/76/77/78 [EC:2.3.2.27] | (RefSeq) POPTRDRAFT_750033; zinc finger family protein
c47998.graph_c0	70.87	104.15	86.07	48.92	34.09	33.79	3.62156e-08	-1.28975	down	--
c68170.graph_c2	10.15	15.19	12.04	1.3	2.33	2.25	3.91928e-17	-2.6858	down	--
c55456.graph_c1	21.2	19.71	22.86	17.44	14.41	13.63	0.0023158	-0.657328	down	K17778|1.59417e-08|adu:107461488|K17778 mitochondrial import inner membrane translocase subunit TIM10 | (RefSeq) mitochondrial import inner membrane translocase subunit TIM10
c60103.graph_c0	55.75	55.01	62.07	25.52	15.91	15.25	1.0566e-07	-1.55371	down	--
c62544.graph_c0	30.22	33.67	36.97	15.05	11.06	17.48	3.2748e-07	-1.36688	down	--
c42066.graph_c1	1.09	2.06	1.21	4.74	14.34	5.35	0.00123632	2.00599	up	K13425|7.05242e-10|sot:102584992|K13425 WRKY transcription factor 22 | (RefSeq) WRKY transcription factor 22
c51581.graph_c1	17.54	14.78	24.44	74.62	158.76	256.13	1.04808e-09	2.74325	up	--
c69149.graph_c0	13.77	5.14	6.74	2.9	2.6	2.11	0.000910062	-1.74412	down	--
c46588.graph_c0	0.31	0.18	1.22	7.58	7.78	23.93	2.8024e-08	3.64113	up	--
c67015.graph_c0	19.65	19.03	18.12	21.42	82.08	101.83	0.00155147	1.55949	up	K00967|0|vvi:100251543|K00967 ethanolamine-phosphate cytidylyltransferase [EC:2.7.7.14] | (RefSeq) ethanolamine-phosphate cytidylyltransferase
c68592.graph_c0	2.64	3.81	3.81	12.59	17.1	4.92	4.2408e-05	2.13198	up	--
c20812.graph_c0	39.66	54.21	45.64	1.7	3.97	1.72	2.9151e-29	-4.17658	down	--
c30782.graph_c0	20.67	23.38	19.27	15.74	9.34	7.89	0.000174179	-1.06828	down	K14611|0|gmx:100780211|K14611 solute carrier family 23 (nucleobase transporter), member 1/2 | (RefSeq) nucleobase-ascorbate transporter 12-like
c64175.graph_c0	55.22	79.28	54.77	24.24	21.42	17.75	2.92591e-05	-0.833668	down	K12385|0|vvi:100257163|K12385 Niemann-Pick C1 protein | (RefSeq) NPC1; Niemann-Pick C1 protein
c64076.graph_c0	182.2	170.03	179.86	129.29	82.67	103.08	5.53902e-05	-0.92592	down	--
c63029.graph_c2	38.71	49.97	37.2	21.9	18.94	16.99	2.91215e-14	-1.44811	down	--
c61261.graph_c1	2.52	3.5	2.56	0.46	0.41	0.12	4.02745e-06	-2.80766	down	--
c56260.graph_c0	521.16	691.52	677.04	14.91	1.15	5.44	7.28516e-22	-5.72259	down	--
c54761.graph_c0	105.52	121.66	71.33	50.92	24.77	35.03	1.29046e-06	-1.52187	down	--
c36975.graph_c1	18.71	20.65	19.88	1.06	0	2.43	1.07446e-09	-3.68643	down	K14611|3.14346e-14|sind:105168220|K14611 solute carrier family 23 (nucleobase transporter), member 1/2 | (RefSeq) nucleobase-ascorbate transporter 7
c66420.graph_c0	60	18.19	47.65	174.44	113.57	76.61	0.00240779	1.432	up	--
c62459.graph_c0	2.37	4.79	3.21	1.87	0.96	1.11	0.000107835	-1.47846	down	K18422|0|nnu:104596579|K18422 helicase MOV-10 [EC:3.6.4.13] | (RefSeq) probable RNA helicase SDE3
c42759.graph_c0	7.66	5.64	7.34	4.83	80.42	89.2	0.000219249	2.46134	up	--
c61692.graph_c1	8.42	8.34	8.68	12.88	17.77	17.22	0.000938839	0.774037	up	K14791|3.1502e-174|vvi:100257466|K14791 periodic tryptophan protein 1 | (RefSeq) uncharacterized WD repeat-containing protein C17D11.16
c64357.graph_c1	11.94	1.42	15.28	11.37	514.36	195.85	0.00220167	2.64633	up	--
c57612.graph_c0	7.31	5.85	5.99	8.04	11.77	15.89	0.00478971	0.922587	up	K09422|7.16571e-79|nnu:104587774|K09422 myb proto-oncogene protein, plant | (RefSeq) uncharacterized LOC104587774
c43986.graph_c0	15.64	19.54	21.2	5.76	3.56	5.31	5.39891e-14	-1.97476	down	--
c60670.graph_c0	0.36	9.11	8.93	0.93	0.77	2.16	0.00576778	-2.15711	down	--
c45665.graph_c0	2.82	2.29	3.07	0.97	0.64	1.45	0.000450105	-1.64001	down	--
c62390.graph_c0	87.53	105.44	89.55	73.8	57.72	42.74	0.000266664	-0.837964	down	K05917|0|sind:105169754|K05917 sterol 14-demethylase [EC:1.14.13.70] | (RefSeq) sterol 14-demethylase-like
c63852.graph_c0	8.78	8.68	8.65	18.72	27.15	25.51	5.50175e-07	1.29236	up	--
c48240.graph_c1	27.2	15.62	30.55	13.77	4.78	10.53	0.00114115	-1.40198	down	K09519|1.71317e-42|vvi:100241312|K09519 DnaJ homolog subfamily B member 13 | (RefSeq) dnaJ homolog subfamily B member 4
c51522.graph_c0	2.46	1.54	1.97	8.59	5.36	10.3	1.77949e-05	1.38353	up	K03283|8.30637e-18|gra:105786505|K03283 heat shock 70kDa protein 1/8 | (RefSeq) heat shock cognate 70 kDa protein 2
c66215.graph_c0	0.9	0.48	0.3	2.08	2.06	1.6	0.00542883	1.5026	up	--
c63941.graph_c2	13.11	11.86	12.33	22.17	27.95	25.51	5.99619e-05	0.859279	up	--
c55471.graph_c0	3.96	4.59	4.18	3.06	2.17	2.62	0.00564463	-0.826948	down	--
c31542.graph_c0	4.19	7.22	10.75	0	0	0.2	2.02764e-10	-4.76956	down	--
c62120.graph_c1	230.37	216.48	241.7	397.38	714.37	679.67	3.61761e-05	1.21533	up	--
c54371.graph_c0	0.25	0.05	0	2.43	7.84	4.83	1.65287e-10	4.43857	up	K07195|0|vvi:100267121|K07195 exocyst complex component 7 | (RefSeq) exocyst complex component EXO70B1
c31684.graph_c0	67.33	79.58	60.37	12.74	5.74	8.39	8.24699e-23	-3.00894	down	--
c53626.graph_c0	17.37	16.93	14.79	22.59	41.58	30.72	0.00619488	0.790934	up	K01689|0|jcu:105650621|K01689 enolase [EC:4.2.1.11] | (RefSeq) JHL10I11.2; enolase 1, chloroplastic
c68500.graph_c1	262.56	305.74	315.97	147.84	47.85	67.66	2.92279e-06	-1.81584	down	K08913|5.77948e-79|sind:105178756|K08913 light-harvesting complex II chlorophyll a/b binding protein 2 | (RefSeq) chlorophyll a-b binding protein 5, chloroplastic
c58829.graph_c2	2.57	5.38	1.94	9.15	112.12	108.7	3.9e-09	3.71998	up	--
c52128.graph_c0	6.15	6.31	6.52	12.53	10.3	13.16	0.000745352	0.761587	up	K11835|0|vvi:100259769|K11835 ubiquitin carboxyl-terminal hydrolase 4/11/15 [EC:3.4.19.12] | (RefSeq) ubiquitin carboxyl-terminal hydrolase 9
c60088.graph_c0	30.61	23.86	34.12	18.99	17.54	18.1	0.0066326	-0.771796	down	K15032|4.60321e-58|jcu:105645181|K15032 mTERF domain-containing protein, mitochondrial | (RefSeq) uncharacterized LOC105645181
c44672.graph_c0	0.67	1.21	0.62	0.23	0.1	0.09	8.94541e-05	-2.48222	down	--
c58872.graph_c0	10.88	9.39	3.72	26.03	43.94	29.89	1.78883e-10	2.29209	up	--
c65435.graph_c4	102.46	182.76	84.65	172.14	381.61	355.71	0.00470504	1.12677	up	--
c61279.graph_c0	3.14	3.37	3.57	1.18	0.36	0.8	1.09832e-07	-2.2011	down	--
c61600.graph_c2	7.57	20.32	5.15	0	0.27	0.31	1.65868e-08	-4.24838	down	--
c52688.graph_c0	3.92	1.28	3.11	1.04	0.41	1.05	0.00282503	-1.69121	down	--
c65554.graph_c0	0.38	0.3	0.74	2.58	1.64	1.8	0.000185171	1.83094	up	--
c52953.graph_c0	19.36	13.27	13.74	16.22	5.49	7.98	0.00807998	-0.769943	down	K18159|1.21608e-103|egr:104422907|K18159 NADH dehydrogenase [ubiquinone] 1 alpha subcomplex assembly factor 1 | (RefSeq) probable complex I intermediate-associated protein 30
c44371.graph_c1	2.7	3.31	2.94	5.24	17.67	14.79	0.000327568	1.78369	up	--
c62598.graph_c0	24.8	25.79	23.43	50.27	51.09	36.8	6.18737e-05	0.705416	up	--
c66588.graph_c4	28.6	31.04	32.73	74.09	97.33	56.4	5.45533e-05	1.10652	up	K00975|7.9096e-66|bna:106405730|K00975 glucose-1-phosphate adenylyltransferase [EC:2.7.7.27] | (RefSeq) glucose-1-phosphate adenylyltransferase small subunit, chloroplastic-like
c67810.graph_c0	13.46	22.07	13.15	6.22	8.29	7.2	3.33057e-05	-1.06381	down	K01051|1.37279e-174|egr:104446716|K01051 pectinesterase [EC:3.1.1.11] | (RefSeq) pectinesterase-like
c59358.graph_c0	2.13	2.97	2.48	1.17	0.73	0.89	2.28925e-06	-1.53569	down	--
c31430.graph_c0	53.57	33.11	45.1	109.78	97.36	66.69	0.00320099	0.863317	up	--
c58027.graph_c0	28.73	20.4	22.67	61.71	43.82	34.78	0.00393785	0.789282	up	--
c43452.graph_c0	5.07	6.7	6.86	0	0	0	1.38169e-18	-6.32528	down	--
c59079.graph_c0	27.56	28.71	27.76	42.03	59.37	78.18	0.00145322	0.929128	up	K11835|0|vvi:100259769|K11835 ubiquitin carboxyl-terminal hydrolase 4/11/15 [EC:3.4.19.12] | (RefSeq) ubiquitin carboxyl-terminal hydrolase 9
c49710.graph_c0	5.01	1.53	2.15	12.5	14.51	7.74	0.000634966	1.68196	up	--
c63489.graph_c0	5.71	4.95	4.6	9.83	21.78	27.8	0.000199364	1.62308	up	K14498|0|gmx:100806949|K14498 serine/threonine-protein kinase SRK2 [EC:2.7.11.1] | (RefSeq) serine/threonine-protein kinase SRK2I-like
c55144.graph_c0	423.39	360.42	250.26	978.9	1436.25	643.36	6.54092e-05	1.3674	up	K00475|2.43614e-165|pmum:103340206|K00475 naringenin 3-dioxygenase [EC:1.14.11.9] | (RefSeq) naringenin,2-oxoglutarate 3-dioxygenase
c58019.graph_c0	3.66	1.65	0.95	7.08	12.77	3.51	0.00395583	1.6043	up	--
c46726.graph_c0	3.24	2.1	5.13	1.5	0.89	1.74	0.00485279	-1.47426	down	K05909|0|spen:107021857|K05909 laccase [EC:1.10.3.2] | (RefSeq) laccase-3-like
c45954.graph_c0	2.28	4.97	3.76	1.93	0.75	0.63	0.000906933	-1.73637	down	--
c65413.graph_c0	304.71	143.73	377.12	34.16	25.41	27.51	1.02426e-18	-3.33331	down	K20929|0|pmum:103321289|K20929 glyoxal/methylglyoxal oxidase [EC:1.2.3.15] | (RefSeq) WSC domain-containing protein ARB_07867-like
c67599.graph_c1	20.86	30.12	21.42	17.56	17.84	15.87	0.000258534	-0.963008	down	--
c50013.graph_c0	14.19	19.49	15.94	13.8	10.28	10.46	0.00348526	-0.65826	down	--
c53459.graph_c0	87.46	86.14	87.94	182.11	244.22	211.75	1.63923e-08	1.12768	up	--
c68401.graph_c0	5.99	6.66	6.44	13.73	8.61	12.59	0.00340703	0.696108	up	--
c58589.graph_c0	26.58	36.02	34.42	22.23	23.97	32.59	0.00377759	-0.668827	down	--
c63960.graph_c0	7.98	9.89	9.64	7.17	5.6	5.38	0.00123829	-0.719434	down	--
c52779.graph_c3	13.7	7.21	9.48	4.45	5.78	1.86	0.00633625	-1.37921	down	K04392|7.41599e-59|brp:103862447|K04392 Ras-related C3 botulinum toxin substrate 1 | (RefSeq) rac-like GTP-binding protein ARAC1
c55031.graph_c0	22.09	20.82	23.16	34.85	52.35	61.25	0.00220847	0.852984	up	--
c34524.graph_c0	5.43	5	4.55	3.27	1.35	2.21	0.00161227	-1.23021	down	--
c69012.graph_c0	6.22	9.22	5.07	2.22	2.05	1	6.68253e-07	-1.98845	down	--
c61715.graph_c0	9.09	8.79	10.74	4.81	5.99	7.88	0.00830171	-0.767391	down	K14455|0|sind:105165617|K14455 aspartate aminotransferase, mitochondrial [EC:2.6.1.1] | (RefSeq) aspartate aminotransferase, mitochondrial
c64213.graph_c0	8.34	0.87	6.7	24.18	122.94	59.94	2.18253e-06	3.04522	up	K03549|0|pper:PRUPE_ppa001648mg|K03549 KUP system potassium uptake protein | (RefSeq) hypothetical protein
c29918.graph_c0	14.02	11.26	21.2	7.01	6.77	4.93	0.000307459	-1.43316	down	--
c64583.graph_c0	27.68	33.02	32.28	23.71	18.82	19.4	3.34282e-05	-0.727261	down	--
c67977.graph_c0	9.41	7.8	8.88	9.14	24.94	37.48	0.00263642	1.27022	up	--
c49768.graph_c0	1.95	2.19	1.7	1.1	0.74	0.5	0.00203862	-1.37391	down	--
c53698.graph_c0	4.54	5.34	5.54	0.86	2.04	0.75	9.30536e-06	-2.04606	down	--
c41801.graph_c1	19.26	12.61	15.15	11.17	7.37	9.48	0.00154154	-0.883428	down	--
c61421.graph_c2	32.94	36.99	33.78	45.87	252.59	304.08	4.95925e-05	2.22692	up	K20536|1.4267e-92|rcu:8268217|K20536 mitogen-activated protein kinase 3 [EC:2.7.11.24] | (RefSeq) mitogen-activated protein kinase 3
c65160.graph_c1	170.26	136.31	158.11	430.57	316.16	292.2	1.58008e-06	1.01443	up	K00008|3.35539e-77|pop:POPTR_0012s13790g|K00008 L-iditol 2-dehydrogenase [EC:1.1.1.14] | (RefSeq) POPTRDRAFT_823499; Sorbitol Dehydrogenase family protein
c48445.graph_c0	5.75	8.79	7.45	0.38	0.52	0.1	1.31584e-15	-4.14166	down	K11153|9.34507e-112|vvi:100261623|K11153 retinol dehydrogenase 12 [EC:1.1.1.300] | (RefSeq) short-chain dehydrogenase TIC 32, chloroplastic
c63244.graph_c0	5.82	4.94	4.94	4.26	3.01	2.44	0.00884165	-0.793432	down	--
c54307.graph_c0	1.25	1.54	1.36	1.74	4.91	5.72	0.00545716	1.57145	up	--
c37464.graph_c0	43.54	61.18	49.4	39.01	31.61	28.17	0.000187849	-0.77797	down	--
c53189.graph_c0	6.51	12.39	7.33	1.46	1.54	1.12	8.7695e-14	-2.68822	down	K00511|0|fve:101297207|K00511 squalene monooxygenase [EC:1.14.14.17] | (RefSeq) squalene monooxygenase-like
c62193.graph_c0	60.6	61.17	46.87	104.09	128.44	113.75	1.16069e-05	0.885022	up	--
c18592.graph_c0	24.72	39.35	10.03	4.47	1.84	4.96	2.27658e-07	-2.5955	down	--
c51681.graph_c0	14.87	21.48	14.07	12.69	11.25	9.57	0.00199419	-0.704687	down	--
c57532.graph_c0	8.37	7.36	7.72	11.03	50.39	49.88	0.000114739	1.92244	up	--
c63552.graph_c4	179.62	143.37	164.15	82.63	63.71	62.55	2.90038e-12	-1.3659	down	K00695|0|sot:102577594|K00695 sucrose synthase [EC:2.4.1.13] | (RefSeq) SS16, sus4; Sucrose synthase
c53049.graph_c0	4.72	4.89	4.96	2.26	2.29	2.06	6.16254e-05	-1.26061	down	--
c65332.graph_c0	55.24	36.08	35.77	226.4	136.6	132.68	1.51417e-08	1.73706	up	--
c56651.graph_c0	0.92	0.06	0.44	1.3	16.79	12.45	0.000245649	2.88287	up	--
c64223.graph_c1	3.2	2.25	2.11	7.54	19.84	10.68	0.000458215	1.92763	up	K03283|3.36389e-27|jcu:105630293|K03283 heat shock 70kDa protein 1/8 | (RefSeq) heat shock cognate 70 kDa protein-like
c63151.graph_c1	44.95	43.59	42.23	60.44	79.64	93.66	0.00722072	0.663866	up	--
c62557.graph_c0	85.89	115.19	95.68	44.86	39.05	34.99	6.06618e-16	-1.56565	down	--
c66999.graph_c0	11.66	12.38	10.44	16.27	29.58	31.67	0.00140504	0.873882	up	K14442|0|vvi:100264518|K14442 ATP-dependent RNA helicase DHX36 [EC:3.6.4.13] | (RefSeq) DExH-box ATP-dependent RNA helicase DExH5, mitochondrial
c51086.graph_c0	24.9	28.34	22.82	44.63	66.48	56.5	2.70755e-05	0.975781	up	K07198|0|nnu:104594533|K07198 5'-AMP-activated protein kinase, catalytic alpha subunit [EC:2.7.11.11] | (RefSeq) CBL-interacting protein kinase 18
c38222.graph_c0	12.6	9.46	9.32	36.6	41.26	52.46	2.33798e-09	1.83019	up	K03283|2.44688e-28|cic:CICLE_v10027943mg|K03283 heat shock 70kDa protein 1/8 | (RefSeq) hypothetical protein
c61452.graph_c3	3.86	1.79	4.11	1.7	159.85	222.62	0.000741225	2.93785	up	K14487|0|rcu:8285613|K14487 auxin responsive GH3 gene family | (RefSeq) probable indole-3-acetic acid-amido synthetase GH3.1
c61992.graph_c0	10.52	11.56	11.64	20.84	42.04	55.67	0.000112367	1.35774	up	--
c65974.graph_c0	6.91	5.89	5.74	5.12	20.5	27.63	0.000133393	1.90532	up	K04124|1.14169e-166|pmum:103328005|K04124 gibberellin 3-beta-dioxygenase [EC:1.14.11.15] | (RefSeq) gibberellin 3-beta-dioxygenase 1
c63876.graph_c0	15.89	23.51	14.56	19.84	49.41	58.17	0.00972985	1.08542	up	--
c57152.graph_c0	14.96	15.88	12.37	23.62	32.46	31.95	0.000683029	0.865658	up	K14811|4.68098e-103|sind:105159408|K14811 ATP-dependent RNA helicase DBP3 [EC:3.6.4.13] | (RefSeq) DEAD-box ATP-dependent RNA helicase 5
c66089.graph_c0	55.07	38.07	49.06	78.05	226.76	362.18	8.46663e-05	1.86018	up	K18857|5.21667e-49|egr:104449633|K18857 alcohol dehydrogenase class-P [EC:1.1.1.1] | (RefSeq) alcohol dehydrogenase
c64602.graph_c3	52.92	30.49	59.7	11.68	14.93	14.45	2.31466e-08	-2.04421	down	K02132|0|bvg:809533|K02132 F-type H+-transporting ATPase subunit alpha | (RefSeq) atp1, BevupMp131; ATPase subunit 1
c54866.graph_c0	70.18	95.04	79.54	41.95	21.37	25.24	5.31926e-08	-1.58521	down	--
c47703.graph_c0	19.6	28.51	13.73	28.59	108.15	140.09	0.000312521	1.85991	up	K09286|3.29673e-31|sind:105178559|K09286 EREBP-like factor | (RefSeq) ethylene-responsive transcription factor 4-like
c63303.graph_c0	6.22	7.89	5.83	5.06	4.74	4.68	0.00716934	-0.587142	down	K08518|0|vvi:100257563|K08518 syntaxin-binding protein 5 | (RefSeq) uncharacterized LOC100257563
c57762.graph_c1	1.96	1.27	1.5	3.48	5.31	2.19	0.00505597	1.01692	up	--
c57864.graph_c0	80.84	62.45	116.17	12.49	16.11	10.95	5.18152e-18	-2.77718	down	--
c56831.graph_c0	3.81	2.68	5.51	14.4	14.74	11.42	4.65334e-05	1.43208	up	--
c54224.graph_c0	83.71	60.2	99.82	39.98	21.85	24.25	2.03664e-07	-1.64946	down	--
c64449.graph_c0	7.45	9.9	5.56	12.51	21.4	16.73	0.002706	1.1048	up	--
c64919.graph_c0	26.48	18.16	27.15	10.11	6.35	7.4	1.47512e-09	-1.72245	down	K05391|9.79633e-81|pop:POPTR_0017s12550g|K05391 cyclic nucleotide gated channel, other eukaryote | (RefSeq) hypothetical protein
c50182.graph_c0	0.43	1.52	0.92	3.79	6.65	5.02	0.000412453	2.01888	up	--
c59400.graph_c0	482.42	480.9	473.53	753.86	868.54	915.8	0.000153131	0.668923	up	K08245|1.1742e-171|pmum:103329303|K08245 phytepsin [EC:3.4.23.40] | (RefSeq) aspartic proteinase A1-like
c61417.graph_c0	2.66	2.52	1.46	0.89	0.83	1.1	0.000628664	-1.32168	down	--
c57739.graph_c1	4.04	5.61	3.96	8.86	7.76	8.13	0.00473931	0.678572	up	K11855|8.16622e-83|vvi:104882327|K11855 ubiquitin carboxyl-terminal hydrolase 36/42 [EC:3.4.19.12] | (RefSeq) ubiquitin carboxyl-terminal hydrolase 21
c47421.graph_c1	3.54	3.99	3.44	0.81	0.17	1.11	4.94516e-05	-2.25355	down	--
c57031.graph_c0	1.24	0.98	1.67	0.42	0.3	0.06	0.00193203	-2.00431	down	--
c47303.graph_c0	545.3	527.72	829.93	27.38	7.09	10.11	1.46908e-29	-5.20008	down	--
c68562.graph_c0	10.12	8.18	13.42	7.53	6.63	5.72	0.00413644	-0.870476	down	--
c20862.graph_c0	22.35	18.44	16.07	14.25	11.31	8.78	0.00118602	-0.864482	down	K14488|7.13807e-55|sind:105173359|K14488 SAUR family protein | (RefSeq) uncharacterized LOC105173359
c53383.graph_c0	7.14	2.78	4.34	3.59	0.58	3.25	0.00906778	-1.2865	down	--
c63774.graph_c1	47.33	58.91	41.84	75.85	177.45	146.21	0.000327214	1.26276	up	K01805|3.45647e-39|vvi:100254769|K01805 xylose isomerase [EC:5.3.1.5] | (RefSeq) xylose isomerase
c53883.graph_c0	71.38	81.25	88.7	47.66	57.45	56.29	0.00048565	-0.717444	down	K13448|2.94438e-92|pmum:103337263|K13448 calcium-binding protein CML | (RefSeq) probable calcium-binding protein CML13
c62530.graph_c1	6.61	8.03	8.03	5.05	3.66	3.86	5.2563e-06	-1.00445	down	--
c63356.graph_c0	29.74	24.34	33.8	50.64	123.75	122.77	0.00046336	1.29801	up	--
c54415.graph_c2	10.17	15.43	7.69	3.33	3.54	7.21	0.0018476	-1.31381	down	--
c63029.graph_c3	10.45	11.67	11.61	20.11	24.37	26.99	6.23524e-05	0.935595	up	--
c64353.graph_c0	81.97	60.98	86.63	29.04	22.18	29.32	1.94427e-18	-2.17997	down	K01601|0|rcu:11542325|K01601 ribulose-bisphosphate carboxylase large chain [EC:4.1.1.39] | (RefSeq) rbcL, RCOM_ORF00051; ribulose-1,5-bisphosphate carboxylase/oxygenase large subunit
c49607.graph_c0	3.1	5.61	1.01	0.66	1.15	0.47	0.00111218	-1.92625	down	K09419|8.00396e-92|vvi:100250927|K09419 heat shock transcription factor, other eukaryote | (RefSeq) heat stress transcription factor A-7a
c53071.graph_c0	123.59	195.04	172.38	92.37	88.54	77.15	1.22967e-06	-1.07571	down	--
c53389.graph_c0	4.86	1.03	1.58	2.62	21.89	12.63	0.00777101	1.7985	up	K01183|1.82199e-108|pop:POPTR_0018s12000g|K01183 chitinase [EC:3.2.1.14] | (RefSeq) hypothetical protein
c54661.graph_c0	957.57	758.2	1180.46	215.3	59.05	159.27	2.97432e-10	-2.72545	down	K00430|1.81867e-121|rcu:8284199|K00430 peroxidase [EC:1.11.1.7] | (RefSeq) peroxidase 42
c57771.graph_c0	2.34	2.97	2.21	0.59	1.13	0.83	9.1322e-05	-1.53952	down	--
c61674.graph_c0	2.9	1.13	2.55	1.76	4.46	2.21	0.00067589	2.07292	up	--
c56694.graph_c0	15.92	19.32	13.05	10.19	7.49	6.62	4.17266e-06	-1.12458	down	--
c38221.graph_c0	0.24	0.17	0.8	2.32	35.57	41.86	3.30398e-10	4.57023	up	--
c63164.graph_c0	8.42	2.01	2.88	53.88	42.35	50.47	5.72485e-10	2.99469	up	--
c46193.graph_c0	12.67	24.09	15.78	10.17	6.94	8.36	0.00587541	-1.15927	down	--
c54887.graph_c0	35.24	39.65	37.83	60.32	64.84	73.3	0.000225689	0.669262	up	K17987|0|pper:PRUPE_ppa001688mg|K17987 next to BRCA1 gene 1 protein | (RefSeq) hypothetical protein
c46178.graph_c0	26.82	21.83	36.69	10.08	5.31	8.81	3.75443e-07	-1.91503	down	--
c67436.graph_c0	61.24	61.02	58.29	87.88	246.04	229.05	9.89642e-05	1.5542	up	--
c61834.graph_c1	18.36	19.87	17.9	11.14	9.81	7.88	5.41999e-09	-1.20089	down	--
c61194.graph_c3	10.36	19.72	10.81	4.59	4.06	3.26	3.4784e-06	-1.48935	down	K09754|4.74958e-07|fve:101310387|K09754 coumaroylquinate(coumaroylshikimate) 3'-monooxygenase [EC:1.14.13.36] | (RefSeq) cytochrome P450 98A2
c57314.graph_c0	21.08	23.91	13.87	4.3	2.31	1.05	5.26861e-08	-2.97948	down	--
c47315.graph_c0	5.43	5.49	4.19	7.67	12.71	13	0.00105754	0.981259	up	K14555|0|vvi:100252767|K14555 U3 small nucleolar RNA-associated protein 13 | (RefSeq) transducin beta-like protein 3
c66857.graph_c0	1.09	0.56	1.04	1.6	11.54	14.55	2.64169e-07	3.24105	up	--
c42174.graph_c0	6.56	6.29	6.58	4.89	2.33	3.85	0.00208159	-0.929976	down	--
c62014.graph_c0	7.73	2.13	4.54	17.18	33.54	24.29	1.9499e-05	1.80313	up	--
c43486.graph_c0	2.23	6.11	4	0.9	0.37	0.35	7.06826e-07	-2.69748	down	K12524|4.38598e-50|egu:105039512|K12524 bifunctional aspartokinase / homoserine dehydrogenase 1 [EC:2.7.2.4 1.1.1.3] | (RefSeq) bifunctional aspartokinase/homoserine dehydrogenase 1, chloroplastic
c51629.graph_c0	8.29	13.83	15.93	4.35	5.19	8.02	0.00200458	-1.20184	down	--
c59657.graph_c0	20.03	21.55	22.18	46.96	40.01	32.54	0.000363436	0.708888	up	--
c65220.graph_c0	39.22	27.4	41.36	21.93	8.25	21.97	0.00155445	-1.2813	down	--
c56035.graph_c0	8.25	12.18	10.9	14.49	119	167.72	7.90847e-06	2.72366	up	K14803|2.82471e-112|pper:PRUPE_ppa006733mg|K14803 protein phosphatase PTC2/3 [EC:3.1.3.16] | (RefSeq) hypothetical protein
c53323.graph_c0	12.55	14.96	15.53	12.95	7.04	7.51	0.00250644	-0.771162	down	--
c58171.graph_c0	99.06	96.69	86.8	142.28	80.46	91.35	0.000294479	0.838755	up	--
c56660.graph_c0	3.74	8.68	5.57	1.32	0.5	0.2	1.88174e-05	-2.75341	down	--
c63542.graph_c0	34.78	40.32	36.04	24.69	25.02	15.68	0.000172041	-0.916962	down	--
c48457.graph_c0	8.32	7.31	10.25	3.76	4.36	4.16	0.000110157	-1.18626	down	--
c54336.graph_c0	58.44	67.01	48.28	98.11	128.55	107.83	0.000233025	0.784205	up	--
c55977.graph_c0	324.32	423.06	355.83	37.25	13.11	17.44	7.58233e-30	-3.02494	down	--
c68240.graph_c0	28.33	24.91	40.97	17.02	5.81	9.25	0.0001212	-1.72929	down	--
c55692.graph_c0	146.61	181.85	156.47	223.38	493.54	471.35	0.0012672	1.11349	up	K03671|7.6948e-09|egr:104448792|K03671 thioredoxin 1 | (RefSeq) thioredoxin H-type 1
c43525.graph_c1	48.62	39.42	44.4	29.41	23.33	28.2	0.000145754	-0.859238	down	K09580|2.03094e-104|vvi:100246809|K09580 protein disulfide-isomerase A1 [EC:5.3.4.1] | (RefSeq) protein disulfide isomerase-like 1-4
c38921.graph_c0	11.65	14.78	12.17	2.08	0.49	1.8	1.52726e-11	-3.03462	down	K10257|4.14633e-142|jcu:105646580|K10257 acyl-lipid omega-3 desaturase [EC:1.14.19.25 1.14.19.35 1.14.19.36] | (RefSeq) omega-3 fatty acid desaturase, chloroplastic-like
c59659.graph_c0	12.81	14.17	13.19	22.55	22.3	23.88	0.000123068	0.649505	up	K19043|2.0208e-38|vvi:100240814|K19043 E3 ubiquitin-protein ligase RHF [EC:2.3.2.27] | (RefSeq) E3 ubiquitin-protein ligase RHF1A
c51818.graph_c0	4.88	13.32	4.01	0.04	0	0.35	1.63137e-15	-5.1881	down	K16297|0|vvi:100255776|K16297 serine carboxypeptidase-like clade II [EC:3.4.16.-] | (RefSeq) serine carboxypeptidase-like 45
c60414.graph_c3	3.23	4.89	3.33	8.23	18.91	9.01	0.000283492	1.40398	up	--
c61884.graph_c0	0.54	0.13	0.95	0.38	7.74	4.96	0.00374901	2.17498	up	--
c59542.graph_c0	35.95	35.14	69.8	20.36	15.15	17.84	1.2601e-05	-1.50507	down	--
c57174.graph_c0	46.79	48.36	44.15	124.13	115.22	108.94	1.0803e-20	1.16301	up	K09480|0|sind:105173989|K09480 digalactosyldiacylglycerol synthase [EC:2.4.1.241] | (RefSeq) digalactosyldiacylglycerol synthase 1, chloroplastic
c64053.graph_c2	21.55	22.96	28.15	73.7	41.27	31.43	0.00295905	0.673047	up	--
c47432.graph_c1	0.4	0	0.11	6.64	1.77	1.45	8.72783e-05	3.01383	up	--
c38573.graph_c0	122.84	167.88	144.08	60.48	27.18	39.44	1.6686e-09	-1.88054	down	K18635|1.01816e-28|vvi:100245217|K18635 protein SPIRAL1 and related proteins | (RefSeq) protein SPIRAL1-like 1
c62142.graph_c0	2.17	7.23	1.8	0.28	0.5	0.06	2.54677e-06	-3.16619	down	K01674|1.35115e-148|pper:PRUPE_ppa009714mg|K01674 carbonic anhydrase [EC:4.2.1.1] | (RefSeq) hypothetical protein
c67507.graph_c0	46.62	47.87	36.07	70.65	89.56	92.34	0.00255269	0.927764	up	--
c65337.graph_c0	87.37	118.13	59.87	44.5	42.04	82.56	1.5191e-05	-1.53587	down	--
c65759.graph_c0	36.43	36.34	32.74	266.96	908.81	64.88	2.75822e-06	2.91913	up	--
c59675.graph_c0	9.71	9.98	10.8	6.95	4.43	4.95	1.29839e-05	-1.10888	down	--
c60189.graph_c0	4.75	3.96	4.36	8.16	27.89	35.63	1.09687e-05	2.1448	up	K19517|2.06766e-20|tcc:TCM_041624|K19517 1D-myo-inositol 3-kinase [EC:2.7.1.64] | (RefSeq) PfkB-like carbohydrate kinase family protein
c64770.graph_c0	2.71	2.84	1.28	4.24	8.18	9.93	0.00122316	1.47984	up	K03103|4.04847e-132|pop:POPTR_0008s07260g|K03103 multiple inositol-polyphosphate phosphatase / 2,3-bisphosphoglycerate 3-phosphatase [EC:3.1.3.62 3.1.3.80] | (RefSeq) POPTRDRAFT_765615; histidine acid phosphatase family protein
c59048.graph_c0	5.75	0.46	6.6	29.97	21.99	18.08	0.00217121	1.93138	up	--
c59828.graph_c0	29.79	30.63	27.77	25.64	11.94	11.56	0.00330934	-0.970923	down	K11593|1.02345e-24|aip:107608856|K11593 eukaryotic translation initiation factor 2C | (RefSeq) protein argonaute 4-like
c56286.graph_c0	66.24	93.7	82.78	51.62	31.56	25.65	9.82291e-06	-1.26212	down	--
c64069.graph_c0	2.31	4.35	3.64	7.08	4.78	3.92	0.000963002	1.18056	up	--
c64146.graph_c0	117.98	123.63	114.67	67.74	48.6	52.35	1.11055e-11	-1.21257	down	--
c66801.graph_c0	3.13	2.58	3.51	2.37	130.4	102.14	0.00118891	2.78549	up	K11820|9.98629e-155|cit:102614568|K11820 N-hydroxythioamide S-beta-glucosyltransferase [EC:2.4.1.195] | (RefSeq) UDP-glycosyltransferase 74B1
c42247.graph_c0	5.47	8.3	6.72	4.9	3.83	2.73	0.00264614	-0.958848	down	K17362|1.36236e-33|vvi:100259970|K17362 acyl-coenzyme A thioesterase 13 [EC:3.1.2.-] | (RefSeq) acyl-coenzyme A thioesterase 13-like
c60244.graph_c0	18.3	27.54	18.77	30.48	40.73	44.39	0.00843929	0.717122	up	--
c59768.graph_c0	2357.93	2378.83	2007.84	4396.28	5491.19	2768.94	0.00994904	0.71996	up	K00660|0|gra:105796566|K00660 chalcone synthase [EC:2.3.1.74] | (RefSeq) chalcone synthase 1
c49242.graph_c0	154.46	148.31	208.58	0	0.06	0.07	2.23396e-76	-10.1041	down	--
c41423.graph_c0	16.59	14.91	16.48	33.33	25	26	0.00181783	0.646008	up	--
c65147.graph_c0	8.77	6.06	6.76	12.41	25.51	24.17	0.00099846	1.09277	up	--
c52168.graph_c0	17.09	27.04	16.89	9.82	5.65	7.11	7.0119e-07	-1.48645	down	--
c50345.graph_c0	14.64	8.47	14.63	62.6	40.24	27.57	0.000390258	1.46012	up	--
c44758.graph_c0	17.07	11.38	12.39	3.66	6.3	3.31	2.02384e-08	-2.00189	down	K09422|1.50966e-89|vvi:100250017|K09422 myb proto-oncogene protein, plant | (RefSeq) transcription factor RAX2
c66558.graph_c0	5.82	7.47	5.45	2.91	3.23	2.81	0.00037361	-1.03815	down	--
c68313.graph_c0	10.91	11.23	9.61	7.73	6.84	5.31	9.84633e-05	-0.786304	down	K09338|0|jcu:105645373|K09338 homeobox-leucine zipper protein | (RefSeq) homeobox-leucine zipper protein HDG2
c66398.graph_c0	6.56	1.41	1.38	28.37	14.64	29.98	1.75305e-05	2.49382	up	--
c67249.graph_c0	0.75	2.19	1.91	0.16	0.03	0.29	3.78125e-05	-2.55667	down	--
c68574.graph_c2	46.26	33.65	58.87	18.25	9.18	12.61	5.24081e-08	-2.10015	down	K02634|1.81994e-121|pop:POPTR_0016s11450g|K02634 apocytochrome f | (RefSeq) hypothetical protein
c66294.graph_c1	47.57	47.35	47.97	38.73	29.52	32.6	0.00020538	-0.703201	down	--
c54800.graph_c0	3.48	0.24	0.37	17.16	8.17	5.49	0.00200709	2.25382	up	K15382|1.2813e-44|fve:101294703|K15382 solute carrier family 50 (sugar transporter) | (RefSeq) bidirectional sugar transporter SWEET3
c55876.graph_c0	53.77	51.1	53.7	33.44	10.08	15.43	0.000177412	-1.51232	down	K01674|1.72116e-95|sind:105161757|K01674 carbonic anhydrase [EC:4.2.1.1] | (RefSeq) alpha carbonic anhydrase 1, chloroplastic-like
c47892.graph_c0	0	0	0.04	3.16	2	1.68	1.02435e-11	4.97397	up	--
c19131.graph_c0	21.33	25.46	22.69	16.25	7.48	11.18	0.000367942	-1.11837	down	--
c57783.graph_c0	31.31	15.91	36.3	4.76	2.71	2.1	4.58645e-14	-3.17941	down	--
c61623.graph_c0	57.67	58.21	60.01	16.64	9.26	14.4	9.51566e-18	-2.20899	down	--
c53207.graph_c0	15.22	22.42	18.97	10.58	5.27	8.46	0.000127721	-1.3859	down	--
c68622.graph_c1	8.27	12.11	9.7	19.23	15.03	15.77	0.00343113	0.63739	up	--
c53119.graph_c1	15.81	11.92	11.09	8.63	2.04	6.45	0.00750791	-1.23947	down	K10406|0|rcu:8265468|K10406 kinesin family member C2/C3 | (RefSeq) kinesin-4
c64934.graph_c1	4.54	2.96	2.26	26.1	9.04	8.32	0.000140475	1.815	up	--
c54465.graph_c0	182.15	132.19	151.65	105.25	74.21	118.03	0.00319854	-0.778943	down	K00012|0|thj:104805508|K00012 UDPglucose 6-dehydrogenase [EC:1.1.1.22] | (RefSeq) UDP-glucose 6-dehydrogenase 2
c61520.graph_c0	0.22	0.22	0.58	1.08	1	1.08	0.00273488	1.68939	up	--
c52084.graph_c0	86.92	80.42	87.65	25.65	13.66	17.26	4.16059e-18	-2.28484	down	--
c68790.graph_c0	0.29	0.74	0.43	1.61	0.99	1.52	0.00671653	1.20958	up	K15255|0|sot:107062046|K15255 ATP-dependent DNA helicase PIF1 [EC:3.6.4.12] | (RefSeq) ATP-dependent DNA helicase RRM3-like
c51370.graph_c0	9.1	11.67	8.07	16.46	17.4	17.09	0.00991451	0.663176	up	K14786|5.49556e-23|egr:104456957|K14786 protein KRI1 | (RefSeq) protein KRI1 homolog
c41876.graph_c0	1.07	0.1	0.52	16.62	3.48	3.65	2.41227e-05	2.93338	up	K08235|3.80177e-153|pmum:103326491|K08235 xyloglucan:xyloglucosyl transferase [EC:2.4.1.207] | (RefSeq) xyloglucan endotransglucosylase/hydrolase protein 31-like
c68811.graph_c0	12.8	9.12	6.67	51.32	32.23	17.63	6.33749e-05	1.56393	up	--
c61169.graph_c0	9.22	4.73	7.12	21.28	303.05	168.87	4.11087e-09	3.74482	up	--
c44418.graph_c0	6.15	17.45	8.85	4.26	1.53	3.69	0.00144467	-1.73569	down	--
c51051.graph_c0	5.58	13.19	15.43	0.64	2.28	1.94	5.41765e-08	-2.67479	down	K13066|4.51964e-82|nnu:104585771|K13066 caffeic acid 3-O-methyltransferase [EC:2.1.1.68] | (RefSeq) caffeic acid 3-O-methyltransferase 1
c41970.graph_c0	39.46	52.73	45.85	33.68	20.49	23.2	9.63095e-05	-0.970533	down	K01749|0|rcu:8277781|K01749 hydroxymethylbilane synthase [EC:2.5.1.61] | (RefSeq) porphobilinogen deaminase, chloroplastic
c54594.graph_c0	3.88	5.57	5.49	8.13	48.25	52.37	1.34529e-05	2.43724	up	--
c62199.graph_c3	144.71	224.52	183.94	46.69	50.32	30.85	1.45758e-17	-2.25264	down	K00128|4.14355e-76|vvi:100253650|K00128 aldehyde dehydrogenase (NAD+) [EC:1.2.1.3] | (RefSeq) aldehyde dehydrogenase family 3 member F1
c55967.graph_c0	9.27	9.49	8.9	6.64	6.42	5.64	0.00024904	-0.724523	down	K17815|2.08723e-74|sind:105170328|K17815 exonuclease V [EC:3.1.-.-] | (RefSeq) exonuclease V, chloroplastic-like
c51325.graph_c0	1.51	2.02	1.68	5.44	3.41	3.13	0.00519187	0.983959	up	K08064|9.95124e-92|jcu:105637932|K08064 nuclear transcription factor Y, alpha | (RefSeq) nuclear transcription factor Y subunit A-3-like
c64123.graph_c0	73.37	74.76	74.5	69.11	43.77	49.68	0.00583949	-0.751696	down	K03043|0|sind:11452389|K03043 DNA-directed RNA polymerase subunit beta [EC:2.7.7.6] | (RefSeq) rpoB, SIC0250; RNA polymerase beta subunit
c55247.graph_c0	244.91	308.52	316.5	28.91	23.33	19.43	7.51569e-72	-3.65573	down	--
c57472.graph_c0	1.88	0.86	1.27	4.14	4.95	5.22	0.000303664	1.4776	up	--
c60516.graph_c0	3.18	3.51	3.25	1.37	0.55	0.91	3.65585e-25	-3.51401	down	--
c53102.graph_c0	15.63	13.43	15.54	12.69	8.2	8.19	0.00332616	-0.775379	down	K20854|1.42621e-45|nnu:104600296|K20854 hydroxyproline O-galactosyltransferase HPGT [EC:2.4.1.-] | (RefSeq) hydroxyproline O-galactosyltransferase HPGT1
c65931.graph_c0	18.46	18.16	14.38	34.67	32.67	33.88	9.84484e-07	0.838949	up	--
c63296.graph_c0	62.41	37.99	50.83	23.16	20.83	22.34	0.00164637	-0.735946	down	K18468|0|nnu:104604252|K18468 vacuolar protein sorting-associated protein 35 | (RefSeq) vacuolar protein sorting-associated protein 35B-like
c49802.graph_c0	2.23	1.46	1.56	1.42	0.29	0.55	0.00847706	-1.41699	down	K18810|9.33761e-97|jcu:105630682|K18810 cyclin D1/2/4, plant | (RefSeq) cyclin-D3-1-like
c64724.graph_c0	16.28	13.25	12.98	39.88	43.55	20.37	5.66328e-05	1.24143	up	--
c58769.graph_c0	54.58	45.26	44.29	37.31	13.31	20.59	0.00375188	-1.09688	down	--
c51426.graph_c0	7.96	17.39	6.98	21.34	57.69	19.45	0.00737244	1.35311	up	--
c58527.graph_c0	98.87	80.51	89.2	135.66	173.24	156.75	0.0030987	0.631183	up	K03062|1.79971e-152|vvi:100244194|K03062 26S proteasome regulatory subunit T2 | (RefSeq) 26S proteasome regulatory subunit 4 homolog A-like
c63989.graph_c0	6.07	5.51	6.58	4.97	1.83	1.98	0.00183251	-1.2176	down	--
c68546.graph_c0	26.92	33.33	25.6	14.69	15.91	12.08	1.59803e-12	-1.28042	down	K07964|0|vvi:100255842|K07964 heparanase [EC:3.2.1.166] | (RefSeq) heparanase-like protein 3
c68049.graph_c0	20.05	21.21	16.74	25.8	103.88	156.6	0.000303633	1.81051	up	--
c61215.graph_c0	24.12	37.72	29.29	16.12	9.79	9.97	4.35244e-05	-1.1648	down	--
c58191.graph_c1	25.84	57.06	39.97	10.33	7.64	9.09	1.41248e-09	-1.88907	down	--
c61101.graph_c1	3.65	2.6	2.18	6.38	6.02	6.18	0.0091349	0.926788	up	--
c55750.graph_c1	125.17	141.03	115.73	78.45	68.65	66.37	7.35372e-06	-0.80874	down	K09338|0|tcc:TCM_026907|K09338 homeobox-leucine zipper protein | (RefSeq) Homeobox-leucine zipper family protein / lipid-binding START domain-containing protein isoform 1
c50455.graph_c0	120.58	107.19	124.45	64.4	69.48	86.86	0.000295653	-0.809746	down	--
c61241.graph_c0	4.52	3.52	2.73	11.8	9.33	7.19	0.000580852	1.16929	up	K01177|4.95155e-06|pop:POPTR_0010s07340g|K01177 beta-amylase [EC:3.2.1.2] | (RefSeq) POPTRDRAFT_229995; hypothetical protein
c65598.graph_c0	3.87	3.49	2.56	4.93	7.08	5.28	0.00284811	1.02005	up	--
c60976.graph_c0	7.4	5.8	5.28	7.4	11.4	14.05	0.00930018	0.804756	up	K18460|6.43073e-160|nnu:104593606|K18460 exportin-7 | (RefSeq) exportin-7
c37656.graph_c0	1110.23	1661.28	1439.99	124.79	25.2	32.03	5.15578e-17	-4.29913	down	--
c59454.graph_c1	349.37	414.7	288.24	166.16	108.7	89.11	1.21805e-09	-1.5617	down	--
c48703.graph_c1	11.29	16.11	10.37	7.47	2.78	3.14	0.000270281	-1.56012	down	--
c65926.graph_c1	20.02	23.35	21.32	36.42	35.06	34.02	7.87862e-06	0.626296	up	K08193|2.85003e-126|vvi:100262576|K08193 MFS transporter, ACS family, solute carrier family 17 (sodium-dependent inorganic phosphate cotransporter), other | (RefSeq) probable anion transporter 6, chloroplastic
c55822.graph_c1	236.1	246.97	255.74	143.62	70.03	113.76	5.31013e-06	-1.29385	down	K14484|1.85415e-101|vvi:100254530|K14484 auxin-responsive protein IAA | (RefSeq) auxin-responsive protein IAA14
c61807.graph_c0	10.71	12.63	11.25	3.49	2.89	1.07	2.09711e-08	-2.23807	down	--
c66588.graph_c0	29.72	30.82	27.79	80.04	87.32	58.41	1.47308e-06	1.15836	up	K00975|4.25472e-98|mdm:103432152|K00975 glucose-1-phosphate adenylyltransferase [EC:2.7.7.27] | (RefSeq) glucose-1-phosphate adenylyltransferase small subunit, chloroplastic/amyloplastic
c50728.graph_c0	18.26	27.91	44.92	7.4	5.35	5.64	1.07329e-09	-2.37007	down	--
c55074.graph_c3	3.42	2.57	4.89	0	0	0	2.35465e-12	-5.38294	down	--
c42274.graph_c0	6.64	8.79	9.29	13.21	16.74	21.91	0.00676176	0.85346	up	K13124|6.49807e-176|nnu:104599926|K13124 mitogen-activated protein kinase organizer 1 | (RefSeq) WD repeat domain-containing protein 83
c54920.graph_c0	38.67	39.75	42.16	5.38	2.61	4.3	6.68203e-32	-3.35581	down	--
c44345.graph_c0	3.35	6.53	2.94	4.49	19.14	28.85	0.0048591	1.70248	up	--
c53056.graph_c0	115.48	161.39	136.19	40.77	19.45	22.8	8.76292e-15	-2.43509	down	--
c25835.graph_c0	22.65	30.06	29.58	4.57	1.54	3.64	4.88206e-15	-3.06588	down	--
c38667.graph_c0	11.37	19.93	14.35	4.93	7.23	4.8	6.36589e-06	-1.51325	down	K14484|1.99094e-73|rcu:8271341|K14484 auxin-responsive protein IAA | (RefSeq) auxin-induced protein AUX22
c55773.graph_c0	2.03	1.87	1.75	5.61	11.12	15.68	4.24487e-08	2.25535	up	K10908|6.09009e-179|rcu:8276096|K10908 DNA-directed RNA polymerase, mitochondrial [EC:2.7.7.6] | (RefSeq) DNA-directed RNA polymerase 2B, chloroplastic/mitochondrial
c63644.graph_c0	7.34	9.99	11.81	5.31	3.59	2.6	1.69143e-05	-1.62494	down	--
c56551.graph_c0	40.43	23.24	32.4	51.63	186.7	84.93	0.00124007	1.49196	up	K08235|4.39173e-76|sind:105168162|K08235 xyloglucan:xyloglucosyl transferase [EC:2.4.1.207] | (RefSeq) probable xyloglucan endotransglucosylase/hydrolase protein 30
c63663.graph_c0	9.31	8.65	12.03	2.45	1.65	3.75	2.09757e-05	-1.96408	down	K05581|5.00755e-92|tcc:ThcaC_p023|K05581 NAD(P)H-quinone oxidoreductase subunit J [EC:1.6.5.3] | (RefSeq) ndhJ; NADH-plastoquinone oxidoreductase subunit J
c65283.graph_c0	1.22	2.68	1.09	1.4	28.02	24	0.000111019	2.75155	up	K08472|1.70099e-88|egr:104445233|K08472 mlo protein | (RefSeq) MLO-like protein 6
c68705.graph_c2	30.99	19.38	42.93	11.25	6.14	8	3.0016e-05	-1.52647	down	--
c62064.graph_c0	27.9	13.63	27.96	47.97	71.93	44.53	0.000931406	1.25195	up	K09286|1.29095e-48|sind:105179200|K09286 EREBP-like factor | (RefSeq) ethylene-responsive transcription factor 5-like
c66243.graph_c0	8.06	9.13	10.84	6.66	5.46	7.08	0.00515852	-0.690637	down	--
c51367.graph_c0	14.74	15.96	15.26	10.49	8.8	9.24	7.32684e-06	-0.800092	down	--
c65016.graph_c1	14.85	25.3	14.47	6.44	10.62	8.47	0.000131095	-1.28582	down	--
c65452.graph_c0	18.42	24.14	25.22	21.67	146.32	119.38	0.00215848	1.74381	up	K01530|1.1621e-142|pmum:103341401|K01530 phospholipid-translocating ATPase [EC:3.6.3.1] | (RefSeq) putative phospholipid-transporting ATPase 9
c64360.graph_c0	104.72	115.43	114.75	173.62	232.4	239.67	0.000386602	0.785618	up	K01338|1.8528e-143|vvi:100262630|K01338 ATP-dependent Lon protease [EC:3.4.21.53] | (RefSeq) lon protease homolog 2, peroxisomal
c53721.graph_c0	4.12	3.76	4.17	1.57	2.41	1.7	0.000709991	-1.18526	down	--
c62402.graph_c0	28.13	42.08	37.43	6.64	2.2	3.24	5.79728e-19	-3.48638	down	--
c31321.graph_c0	3.27	5.61	3.36	6.48	10.78	27.57	0.00466816	1.55898	up	K14432|9.31879e-19|sly:101258010|K14432 ABA responsive element binding factor | (RefSeq) G-box-binding factor 4
c51643.graph_c0	10.87	6.39	13.12	2.95	1.06	1.2	1.61528e-06	-2.48661	down	K03676|6.58837e-58|vra:106767354|K03676 glutaredoxin 3 | (RefSeq) monothiol glutaredoxin-S2-like
c61933.graph_c2	88.5	104.42	97.46	167.48	176.25	137.09	0.00475288	0.777717	up	K15718|0|sind:105172350|K15718 linoleate 9S-lipoxygenase [EC:1.13.11.58] | (RefSeq) probable linoleate 9S-lipoxygenase 5
c64710.graph_c0	26.8	33.38	28.23	25.89	15.69	13.62	0.00254919	-0.833936	down	--
c53432.graph_c0	6.14	8.97	7.38	4.17	2.17	2.08	1.29552e-05	-1.51093	down	--
c43720.graph_c0	2.84	2.5	4.36	1.42	0.13	0.76	0.00260233	-1.91708	down	--
c64406.graph_c1	22.34	19.4	13.09	68.91	62.2	45.04	2.70441e-08	1.50619	up	K14270|0|pxb:103962366|K14270 aminotransferase | (RefSeq) probable aminotransferase ACS10
c57327.graph_c0	6.87	6.19	5.54	9.21	14.21	11.29	0.00734852	0.72863	up	K14808|0|egr:104449650|K14808 ATP-dependent RNA helicase DDX54/DBP10 [EC:3.6.4.13] | (RefSeq) putative DEAD-box ATP-dependent RNA helicase 29
c11469.graph_c0	1.76	0.84	1.65	4.16	4.38	3.11	0.00824272	1.19631	up	--
c60458.graph_c0	5.52	6.77	4.08	1.89	0.19	1.5	0.00171813	-2.00764	down	--
c63041.graph_c0	39.41	39.81	39.74	49.52	83.94	100.9	0.00788864	0.835521	up	K01876|3.59809e-32|sind:105160157|K01876 aspartyl-tRNA synthetase [EC:6.1.1.12] | (RefSeq) aspartate--tRNA ligase, cytoplasmic
c62905.graph_c1	96.03	104.38	87.37	58.28	39.27	64.6	3.05089e-05	-1.01652	down	--
c56411.graph_c0	22.08	21.2	25.31	8.24	7.4	7.31	1.28895e-06	-1.70519	down	--
c60142.graph_c1	47.29	49.65	41.64	124.96	87.82	66.08	0.0019841	0.783056	up	--
c66812.graph_c0	0.72	0.21	0.38	1.18	1.73	1.38	8.68002e-05	1.79886	up	--
c65968.graph_c1	12.27	14.53	11.77	11.55	7.6	7.39	0.0005815	-0.766001	down	K16547|0|vvi:100246247|K16547 protein NEDD1 | (RefSeq) protein NEDD1
c46193.graph_c1	12.13	11.42	13.57	10.75	5.86	6.29	0.00942345	-0.829985	down	--
c66085.graph_c0	44	38.1	43.16	26.12	21.02	23.8	9.33744e-05	-0.712672	down	K16803|1.64003e-113|sind:105175507|K16803 cytoskeleton-associated protein 5 | (RefSeq) protein MOR1
c53366.graph_c1	26.3	27.46	23.55	13.94	16.08	11.36	2.02109e-06	-1.0361	down	--
c56177.graph_c0	5.16	6.65	4.02	11.42	18.48	10.95	1.30928e-05	1.3615	up	K01301|0|vvi:100247933|K01301 N-acetylated-alpha-linked acidic dipeptidase [EC:3.4.17.21] | (RefSeq) probable glutamate carboxypeptidase 2
c64296.graph_c0	28.57	21.5	43.46	103.56	82.02	69.12	0.000208949	1.21862	up	K13496|0|sind:105161337|K13496 UDP-glucosyl transferase 73C [EC:2.4.1.-] | (RefSeq) UDP-glycosyltransferase 73C3-like
c49218.graph_c2	17.73	20.24	19.05	23.81	35.67	35.94	0.00437866	0.691149	up	--
c56730.graph_c0	12.54	8.85	10.75	18.23	20.92	17.02	0.00784958	0.666249	up	K06268|1.58217e-37|mdm:103436075|K06268 serine/threonine-protein phosphatase 2B regulatory subunit | (RefSeq) calcineurin subunit B-like
c57678.graph_c0	0.4	0.9	0.26	1.99	2.23	3.05	0.000401396	1.7939	up	K11136|0|vvi:100265202|K11136 regulator of telomere elongation helicase 1 [EC:3.6.4.12] | (RefSeq) regulator of telomere elongation helicase 1 homolog
c58859.graph_c1	73.83	94.54	76.39	27.97	9.29	11.29	1.49592e-08	-2.41799	down	K17471|3.03809e-117|sind:105165309|K17471 sulfate transporter 3 | (RefSeq) sulfate transporter 3.1-like
c64364.graph_c0	87.06	123.76	77.46	37.12	37.09	20.9	3.51575e-08	-1.8144	down	--
c57456.graph_c1	1.06	0	0.13	2.36	28.34	34.54	0.00558667	2.47249	up	K04733|9.56607e-110|sot:102580485|K04733 interleukin-1 receptor-associated kinase 4 [EC:2.7.11.1] | (RefSeq) probable L-type lectin-domain containing receptor kinase S.5
c62860.graph_c0	4.94	1.53	5.32	10.1	88.64	41.3	6.54645e-06	2.91372	up	--
c49311.graph_c0	5.74	7.34	7.2	8.85	23.08	27.31	0.00256345	1.29399	up	K11338|0|vvi:100852990|K11338 RuvB-like protein 2 [EC:3.6.4.12] | (RefSeq) ruvB-like 2
c54238.graph_c0	4.84	5.74	4.37	9.74	10.35	12.16	1.99612e-05	0.961172	up	--
c45345.graph_c0	3.19	3.8	6.48	0.94	0.62	1	7.77954e-08	-2.39403	down	--
c60949.graph_c0	9.79	11.1	10.67	21	15.99	16	0.000585802	0.61771	up	--
c65330.graph_c2	37.23	79.77	37.28	15.98	10.99	10.76	1.38836e-09	-1.97723	down	--
c58422.graph_c1	19.38	21.24	19.71	30.87	43.76	35.14	0.00148591	0.7055	up	K08064|6.94464e-10|cit:102608084|K08064 nuclear transcription factor Y, alpha | (RefSeq) nuclear transcription factor Y subunit A-7
c53939.graph_c0	6.74	7.1	7.56	12.17	15.43	17.17	0.000202936	0.906162	up	--
c65873.graph_c0	202.2	180.85	196.97	451.1	420.69	272.2	0.00119957	0.786117	up	K00029|7.23343e-98|nnu:104604498|K00029 malate dehydrogenase (oxaloacetate-decarboxylating)(NADP+) [EC:1.1.1.40] | (RefSeq) NADP-dependent malic enzyme
c51141.graph_c0	1605.21	1776.02	1494.51	818.18	215.62	355.69	1.28622e-05	-1.83797	down	K08907|1.97582e-43|cmo:103494548|K08907 light-harvesting complex I chlorophyll a/b binding protein 1 | (RefSeq) chlorophyll a-b binding protein 6A, chloroplastic
c67684.graph_c0	5.57	8.22	7.21	20.63	29.25	11.37	8.86584e-06	1.50382	up	--
c23839.graph_c0	10.71	6.93	3.13	0	0	0	3.39363e-10	-4.99223	down	--
c57094.graph_c0	115.77	146.78	125.69	97.98	43.66	53.42	0.0004285	-1.11297	down	K00975|2.98388e-150|pper:PRUPE_ppa008581mg|K00975 glucose-1-phosphate adenylyltransferase [EC:2.7.7.27] | (RefSeq) hypothetical protein
c66588.graph_c1	46.49	46.24	51.75	115.4	126.7	87	2.56891e-06	1.0404	up	K00975|1.93042e-65|jcu:105643445|K00975 glucose-1-phosphate adenylyltransferase [EC:2.7.7.27] | (RefSeq) glucose-1-phosphate adenylyltransferase small subunit 2, chloroplastic
c38017.graph_c0	0.31	0.36	0.59	3.59	1.59	1.13	0.000756773	1.89439	up	--
c55758.graph_c0	4.66	7.36	5.12	2.63	0.65	2.21	0.000450248	-1.65395	down	--
c54251.graph_c0	3.97	1.11	4.99	6.95	38.85	6.66	0.00705021	1.9122	up	K04733|7.57351e-48|cic:CICLE_v10011354mg|K04733 interleukin-1 receptor-associated kinase 4 [EC:2.7.11.1] | (RefSeq) hypothetical protein
c52205.graph_c0	7.07	9.52	8.02	3.54	2.02	2.21	3.5347e-10	-1.76825	down	--
c65935.graph_c0	12.15	18.23	25.8	1.17	1.21	3.96	9.37251e-07	-2.78032	down	--
c57366.graph_c1	12.45	12.61	9.57	9.14	7.34	6.48	0.00114665	-0.725494	down	K18163|6.33962e-151|jcu:105645968|K18163 NADH dehydrogenase [ubiquinone] 1 alpha subcomplex assembly factor 6 | (RefSeq) NADH dehydrogenase (ubiquinone) complex I, assembly factor 6
c53696.graph_c0	25.96	33.51	21.65	19.87	21.19	17.38	0.00810518	-0.611198	down	K17822|1.30515e-55|pper:PRUPE_ppa008635mg|K17822 DCN1-like protein 1/2 | (RefSeq) hypothetical protein
c64407.graph_c0	27.18	18.68	16.1	39.42	28.78	33.12	0.00408455	0.670113	up	K13414|9.47706e-35|cit:102609376|K13414 mitogen-activated protein kinase kinase kinase 1 [EC:2.7.11.25] | (RefSeq) mitogen-activated protein kinase kinase kinase 1
c54741.graph_c1	14.65	3.4	13.15	35.9	223.81	330.74	9.00778e-08	3.45309	up	--
c52323.graph_c0	1470.37	1765.77	1462.14	1021.08	250.21	533.82	0.000807719	-1.4493	down	K08917|6.81481e-118|nnu:104605931|K08917 light-harvesting complex II chlorophyll a/b binding protein 6 | (RefSeq) chlorophyll a-b binding protein CP24 10A, chloroplastic
c46821.graph_c0	67.8	125.35	101.5	2.4	0.64	0.24	8.12038e-25	-5.87347	down	K15400|2.52058e-63|pmum:103330304|K15400 omega-hydroxypalmitate O-feruloyl transferase [EC:2.3.1.188] | (RefSeq) omega-hydroxypalmitate O-feruloyl transferase-like
c61190.graph_c0	22.81	27.91	51.1	82.26	659.14	721.75	0.000147366	2.22479	up	--
c54333.graph_c0	73.38	95.03	84.47	54.16	41.26	39.22	8.18818e-08	-1.0582	down	K13519|0|pxb:103954096|K13519 lysophospholipid acyltransferase [EC:2.3.1.51 2.3.1.23 2.3.1.-] | (RefSeq) lysophospholipid acyltransferase 1-like
c68266.graph_c1	17.53	19.95	14.79	18.04	30.75	40.36	0.00811379	1.17742	up	K04733|0|vvi:100242712|K04733 interleukin-1 receptor-associated kinase 4 [EC:2.7.11.1] | (RefSeq) lysM domain receptor-like kinase 4
c49690.graph_c0	14.78	12.81	12.62	4.76	3.78	3.4	6.64819e-11	-1.86269	down	--
c48272.graph_c0	33.95	31.92	37.03	60.79	81.66	94.18	0.000245746	0.937109	up	--
c61488.graph_c0	19.66	26.66	18.09	51.98	73.73	69.44	3.13079e-08	1.46483	up	K20855|0|pper:PRUPE_ppa006755mg|K20855 beta-1,3-galactosyltransferase 1/2/3/4/5/7/8 [EC:2.4.1.-] | (RefSeq) hypothetical protein
c49731.graph_c0	0.91	0.67	0.78	2.09	2.17	1.4	0.00250543	1.06229	up	--
c49346.graph_c0	15.93	17.43	17.67	37.48	26.91	24.86	0.00601253	0.632857	up	--
c65778.graph_c0	1.49	1.23	1.09	2.56	3.31	3.34	1.9606e-05	1.09794	up	--
c67675.graph_c2	32.22	37.77	31.17	5.36	1.84	3.85	8.48276e-19	-3.20471	down	--
c58768.graph_c2	16.6	13.82	12.57	11.25	9.47	10.54	0.00294743	-0.595704	down	--
c57974.graph_c0	4.17	6.18	3.4	1.74	0.53	0.63	4.41511e-06	-2.16066	down	--
c51545.graph_c0	20.77	18.12	26.63	10.84	5.15	8.91	4.21823e-05	-1.57894	down	--
c44516.graph_c0	10	5.1	6.47	3.64	2.17	2.68	0.000768414	-1.42413	down	--
c51539.graph_c0	0.7	10.88	20.7	0.87	0.42	0.44	1.62135e-06	-3.46241	down	--
c57426.graph_c1	18.79	22.18	20.72	26.48	60.19	67.19	0.00611828	1.0083	up	--
c63001.graph_c0	15.04	19.4	17.47	21.32	51.43	51.27	0.00407923	1.07738	up	--
c49724.graph_c0	3.87	0.79	9.5	3.11	150.4	209.75	0.00457774	2.49425	up	K14516|7.61346e-64|rcu:8258360|K14516 ethylene-responsive transcription factor 1 | (RefSeq) ethylene-responsive transcription factor 1B
c48858.graph_c0	12.07	9.84	19.33	7.24	1.87	2.58	7.88738e-05	-2.04547	down	--
c57835.graph_c0	2.64	1.53	1.88	12.03	10.28	1.55	0.00538518	1.68349	up	--
c52217.graph_c0	0.53	0.07	0.19	6.6	4.74	7.26	8.89126e-08	3.41047	up	K05387|5.41201e-121|nnu:104586704|K05387 glutamate receptor, ionotropic, plant | (RefSeq) glutamate receptor 2.7-like
c64947.graph_c0	10.7	14.31	11.04	22.27	145.99	161.24	1.9133e-06	2.42645	up	--
c67361.graph_c0	21.68	29.54	26.44	20.34	14.96	11.74	0.00312443	-0.870709	down	--
c53311.graph_c0	42.47	46.32	46.05	60.42	82.77	87.98	0.00829685	0.625011	up	K03264|3.45239e-77|fve:101296370|K03264 translation initiation factor 6 | (RefSeq) eukaryotic translation initiation factor 6-2
c46146.graph_c0	2.35	6.26	2.6	21.98	14.59	10.17	0.00025322	1.75714	up	--
c66480.graph_c0	20.48	20.47	17.86	18.08	13.37	12.86	0.00096668	-0.612293	down	--
c39487.graph_c0	22.58	21.07	19.49	44.05	64.31	76.18	1.94413e-06	1.36605	up	K03283|4.21012e-95|sind:105169310|K03283 heat shock 70kDa protein 1/8 | (RefSeq) heat shock 70 kDa protein, mitochondrial
c52512.graph_c0	30.09	23.57	28.94	102.79	143	137.36	3.33267e-16	2.0253	up	K07936|2.64058e-124|pvu:PHAVU_009G095500g|K07936 GTP-binding nuclear protein Ran | (RefSeq) hypothetical protein
c54188.graph_c0	3371.86	3508.47	3183.57	5711.11	6305.61	5530.32	7.3735e-06	0.610613	up	K12158|3.92505e-59|pper:PRUPE_ppa012799mg|K12158 ubiquitin-like protein Nedd8 | (RefSeq) hypothetical protein
c29082.graph_c0	2.88	5.75	6.09	1.57	0.82	0.66	2.93494e-06	-2.24778	down	--
c10218.graph_c0	5.38	3.91	4.58	0.44	0.1	0.23	1.82876e-10	-3.76682	down	--
c62301.graph_c0	39.5	44.23	33.72	25.18	17.08	19.56	1.38072e-07	-1.0888	down	K01673|1.47567e-125|tcc:TCM_007383|K01673 carbonic anhydrase [EC:4.2.1.1] | (RefSeq) Carbonic anhydrase isoform 1
c62389.graph_c0	32.89	55.46	50.73	81.5	115.34	95.05	0.00164793	0.909367	up	--
c55381.graph_c0	4.95	5.9	5.87	22.56	27.57	5.58	0.00516964	1.39582	up	--
c42118.graph_c0	4.97	4.4	5.08	6.83	10.23	9.6	0.00529585	0.76455	up	--
c49159.graph_c0	17.95	21.02	23.06	30.67	95.05	95.68	0.000206586	1.58286	up	--
c62917.graph_c0	13.03	21.81	15.27	7.57	2.79	4.68	7.86672e-06	-1.80171	down	--
c37293.graph_c0	9.71	13.56	15.94	0.22	0	0.33	1.36109e-21	-5.47554	down	--
c55227.graph_c0	2.95	2.69	2.46	7.31	5.9	2.53	0.00352455	1.00625	up	--
c46451.graph_c1	5.55	7.78	5.82	5.68	23.1	25.92	0.0096379	1.28369	up	--
c59523.graph_c1	21.4	29.25	17.9	82.01	80.33	73.68	6.12855e-20	1.55319	up	K13081|1.57195e-113|vvi:100233112|K13081 leucoanthocyanidin reductase [EC:1.17.1.3] | (RefSeq) LAR2, VvLAR2; leucoanthocyanidin reductase 2
c51491.graph_c0	4.27	8.35	9.36	7.46	83.19	307.96	0.00137569	2.67714	up	--
c52338.graph_c0	3.27	8.94	5.08	1.19	2.54	2.42	0.00667294	-1.46086	down	--
c48960.graph_c0	11.52	25.7	13.49	0.86	0.54	0.56	1.67208e-33	-4.5951	down	--
c58588.graph_c1	0.48	2.67	0.38	0.84	2.39	3.33	0.00107794	1.75771	up	K00558|0|vvi:100258788|K00558 DNA (cytosine-5)-methyltransferase 1 [EC:2.1.1.37] | (RefSeq) DNA (cytosine-5)-methyltransferase CMT3
c52047.graph_c1	4.03	4.13	4.81	2.36	1.73	2.92	0.00306651	-1.00427	down	--
c61921.graph_c2	33.09	19.65	33.16	145.48	83.27	85.54	0.00166833	0.892777	up	K01592|0|fve:101314251|K01592 tyrosine decarboxylase [EC:4.1.1.25] | (RefSeq) tyrosine decarboxylase 1
c62414.graph_c1	16.4	14.02	15.28	36.56	31.23	20.71	0.00402879	0.77186	up	--
c65273.graph_c0	59.49	84.24	62.27	40.89	35.61	40.98	1.66222e-07	-1.11813	down	K08237|0|jcu:105642874|K08237 hydroquinone glucosyltransferase [EC:2.4.1.218] | (RefSeq) hydroquinone glucosyltransferase
c63179.graph_c0	3.26	2.79	3.34	5.63	8.55	10.16	0.000324064	1.23123	up	K14558|0|vvi:100241131|K14558 periodic tryptophan protein 2 | (RefSeq) periodic tryptophan protein 2 homolog
c53059.graph_c0	8.36	15.66	8.08	1.02	0.46	0	6.1537e-11	-4.00565	down	--
c48065.graph_c0	28.23	19.56	24.36	27.41	93.59	78.74	0.00956845	1.19478	up	K00939|7.6665e-27|egu:105035499|K00939 adenylate kinase [EC:2.7.4.3] | (RefSeq) probable adenylate kinase 6, chloroplastic
c42110.graph_c0	30.11	23.25	32.88	13.5	17.06	13.65	1.92527e-05	-1.08312	down	K15400|8.00163e-179|sind:105158156|K15400 omega-hydroxypalmitate O-feruloyl transferase [EC:2.3.1.188] | (RefSeq) omega-hydroxypalmitate O-feruloyl transferase
c68406.graph_c0	26.82	26.23	20.63	28.17	64.17	42.21	0.00603446	0.925521	up	K10144|2.58051e-148|egr:104436934|K10144 RING finger and CHY zinc finger domain-containing protein 1 [EC:2.3.2.27] | (RefSeq) E3 ubiquitin-protein ligase MIEL1
c51825.graph_c2	5.14	8	7.5	3.2	1.42	2.26	3.10619e-06	-1.66792	down	--
c47103.graph_c0	0.97	0.15	0.89	1.58	10.23	12.02	4.65281e-05	2.79548	up	--
c53089.graph_c1	33.71	57.9	31.01	3.57	1.3	3.23	8.8808e-22	-3.84793	down	--
c37127.graph_c0	26.09	17.61	29.19	9.02	5.24	7.22	2.32044e-08	-1.89745	down	--
c59695.graph_c0	8.37	4.47	4.46	14.89	14.47	16.75	9.69864e-08	1.39798	up	--
c45556.graph_c0	56.38	59.65	65	95.48	131.26	121.6	0.00111912	0.763939	up	--
c31726.graph_c0	18.49	18.01	17.7	3.24	1.83	1.99	1.76171e-30	-3.05503	down	--
c56611.graph_c0	17.82	22.74	20.18	10.94	6	6.89	3.43101e-08	-1.49717	down	--
c61816.graph_c0	38.62	35.51	37.49	26.79	17.16	18.31	0.000753339	-0.786035	down	K08869|1.09254e-139|sind:105158019|K08869 aarF domain-containing kinase | (RefSeq) uncharacterized aarF domain-containing protein kinase 1-like
c52711.graph_c0	7.51	8.16	7.4	47.2	39.06	27.13	3.41015e-16	2.09414	up	K09286|1.27246e-34|pmum:103333393|K09286 EREBP-like factor | (RefSeq) ethylene-responsive transcription factor ERF105
c57703.graph_c1	10.41	10.26	8	12.87	25.26	28.19	0.0070604	1.01826	up	K03676|5.4253e-62|vvi:100268063|K03676 glutaredoxin 3 | (RefSeq) glutaredoxin-C6-like
c44336.graph_c0	2.84	2.27	1.93	3.41	4.89	19.55	0.00530322	1.63892	up	K11517|7.66992e-120|tcc:TCM_029459|K11517 (S)-2-hydroxy-acid oxidase [EC:1.1.3.15] | (RefSeq) Aldolase-type TIM barrel family protein isoform 1
c62945.graph_c0	1.91	1.86	3.86	0.69	0.38	0.7	2.19949e-05	-2.08586	down	--
c67170.graph_c1	10.56	5.47	9.38	3.81	2.58	4.61	0.00547095	-1.2852	down	K03881|4.65266e-66|bvg:809503|K03881 NADH-ubiquinone oxidoreductase chain 4 [EC:1.6.5.3] | (RefSeq) nad4, BevupMp106; NADH dehydrogenase subunit 4
c52740.graph_c0	5.77	6.82	6.64	2.35	1.71	2.1	1.39333e-14	-1.7613	down	--
c49138.graph_c0	15.4	17.76	17.13	4.04	2	2.06	3.12209e-22	-2.81226	down	K04733|0|vvi:100853083|K04733 interleukin-1 receptor-associated kinase 4 [EC:2.7.11.1] | (RefSeq) probable receptor-like protein kinase At5g15080
c43552.graph_c0	2.36	1.52	6.76	14.45	20.98	15.02	0.00159214	1.89087	up	--
c68994.graph_c0	24.16	29.38	24.35	18.39	14.72	16.36	6.76673e-06	-0.791984	down	K00382|0|sot:102602804|K00382 dihydrolipoamide dehydrogenase [EC:1.8.1.4] | (RefSeq) dihydrolipoyl dehydrogenase 2, chloroplastic-like
c46497.graph_c0	1.01	3.33	3.54	5.56	15.63	10.56	0.00195884	1.70416	up	--
c64046.graph_c0	2.6	2.66	2.91	5.07	8.65	10.41	0.000531772	1.1826	up	K08869|5.61079e-96|rcu:8258743|K08869 aarF domain-containing kinase | (RefSeq) uncharacterized aarF domain-containing protein kinase 1
c54369.graph_c0	13.71	12.57	13.79	12.49	6.85	6.51	0.00757814	-0.798493	down	K17260|0|rcu:8285309|K17260 actin-related protein 2 | (RefSeq) actin-related protein 2
c62106.graph_c1	22.78	24.15	30.4	40.76	66.72	57.27	0.00364084	1.04632	up	--
c61915.graph_c0	21.88	26.28	18.93	18.95	11.31	14.01	0.00526839	-0.73737	down	--
c57868.graph_c0	6.97	6.66	7.45	1.94	0.84	2.21	5.07872e-08	-2.16825	down	--
c43562.graph_c0	45.11	48.93	62.49	5.17	1.3	3.14	3.07263e-20	-3.94486	down	--
c23618.graph_c0	12.46	13.7	12.66	9.59	10.24	8.23	0.00283328	-0.629662	down	--
c65708.graph_c0	86.24	71.12	70.32	153.85	320.77	293.88	1.63446e-06	1.5882	up	--
c59111.graph_c1	14.54	12.86	12.81	20.23	33.31	30.48	0.000418876	1.00736	up	--
c56692.graph_c0	12.27	11.41	11.89	21.04	29.88	24.43	4.94481e-05	0.925767	up	K10268|1.88579e-151|sot:102579153|K10268 F-box and leucine-rich repeat protein 2/20 | (RefSeq) F-box protein At5g51380-like
c67142.graph_c1	1.06	1.69	0.53	15.41	35.45	26.75	5.86291e-26	4.47049	up	K04125|3.95514e-112|pxb:103957332|K04125 gibberellin 2-oxidase [EC:1.14.11.13] | (RefSeq) gibberellin 2-beta-dioxygenase 1-like
c57353.graph_c0	47.25	40.26	43.8	61.69	75.84	89	0.00949266	0.62653	up	--
c54308.graph_c0	5.43	6.96	5.22	5.48	2.79	2.86	0.00808619	-0.801742	down	--
c55504.graph_c0	169.17	148.09	147.02	103.66	72.72	78.74	5.61901e-07	-0.999607	down	--
c62228.graph_c0	50.22	114.86	46.95	264.02	200.05	130.54	0.00161353	1.25583	up	K01177|5.03742e-29|vvi:100242636|K01177 beta-amylase [EC:3.2.1.2] | (RefSeq) beta-amylase 1, chloroplastic
c66807.graph_c3	10.54	14.03	8.29	14.15	58.57	27.07	0.0060125	1.34571	up	--
c63374.graph_c1	89.35	100.23	105.59	82.58	44.29	54.68	0.00356763	-0.803752	down	K06877|1.86838e-79|vvi:100257644|K06877 DEAD/DEAH box helicase domain-containing protein | (RefSeq) uncharacterized ATP-dependent helicase YprA
c50442.graph_c0	593.14	525.41	740.22	409.32	202.26	317.52	0.000261843	-1.1267	down	--
c63106.graph_c1	55.61	38.36	72.26	53.65	25.43	26.03	0.000546945	-1.35142	down	K02992|5.26355e-142|mtr:MTR_3g035660|K02992 small subunit ribosomal protein S7 | (RefSeq) NAD(P)H-quinone oxidoreductase subunit 2
c59762.graph_c0	3.58	6.12	6.79	3.45	2.98	3.38	0.00313968	-0.829504	down	--
c61790.graph_c3	3.76	3.09	2.63	6.62	58.81	79.05	6.97794e-08	3.35512	up	--
c55522.graph_c1	163.87	219.2	162.99	154.56	97.12	87.43	4.31213e-05	-1.11231	down	--
c64822.graph_c1	1.86	2.46	0.68	5.35	5.54	5.69	6.52181e-07	1.73035	up	--
c55331.graph_c0	22.05	18.58	20.85	16.22	5.69	9.22	0.00327189	-1.13586	down	--
c44675.graph_c0	4.41	2.27	5.99	3.68	218.65	167.46	0.000447279	2.99066	up	--
c65185.graph_c0	14.58	20.01	15.87	15.94	7.92	13.34	0.00162812	-1.03701	down	--
c65050.graph_c3	2.32	1.14	2.02	6.2	15.69	14.66	3.27096e-09	2.58848	up	--
c65658.graph_c0	0.58	0.61	0.56	1.68	1.54	1.29	0.000144406	1.17271	up	--
c57035.graph_c0	5.21	3.52	6.24	17.81	10	8.1	0.00481775	1.05702	up	--
c63995.graph_c0	40.64	41.81	40.03	21.92	13.53	17.93	5.13962e-09	-1.3674	down	K16578|0|rcu:8262781|K16578 CLIP-associating protein 1/2 | (RefSeq) CLIP-associated protein
c56681.graph_c0	1.96	0.76	2.03	0.47	0.18	0.48	0.000774388	-1.9792	down	--
c62574.graph_c3	59.61	107.38	80.79	62.15	26.48	41.85	0.00359404	-1.03307	down	--
c58918.graph_c2	4.81	4.81	2.66	2.08	2.32	3.19	0.0042951	-0.918626	down	K20924|0|vvi:100261385|K20924 cellulose synthase-like protein [EC:2.4.1.-] | (RefSeq) cellulose synthase-like protein D3
c46891.graph_c0	24.73	21.42	26.68	39.62	42.36	45.82	0.00232445	0.658949	up	--
c63607.graph_c0	192.53	260	198.05	64.08	67.52	70.21	6.91598e-23	-1.62878	down	K00695|0|rcu:8275091|K00695 sucrose synthase [EC:2.4.1.13] | (RefSeq) sucrose synthase 7
c69126.graph_c0	0.12	0.25	0.19	4.35	4.88	4.69	1.89275e-09	3.76126	up	--
c68869.graph_c0	46.44	36.04	54.56	23.15	11.21	14.57	1.2548e-06	-1.59871	down	--
c64475.graph_c0	118.94	122.99	116.53	64.55	62.8	68.84	2.561e-13	-1.21967	down	K13946|0|adu:107484857|K13946 auxin influx carrier (AUX1 LAX family) | (RefSeq) auxin transporter-like protein 2
c41578.graph_c0	5.39	4.83	5.36	3.92	2.01	2.5	0.00082753	-1.00955	down	--
c42414.graph_c0	326.98	199.59	428.11	119.95	12.68	91.12	0.000700142	-2.02296	down	--
c55011.graph_c0	28.84	27.77	29.04	45.44	92.78	54.21	0.000532615	1.01476	up	--
c53710.graph_c0	27.77	33.58	31.97	23.01	22.01	19.18	0.000133201	-0.678464	down	K03327|5.21185e-91|cic:CICLE_v10006470mg|K03327 multidrug resistance protein, MATE family | (RefSeq) hypothetical protein
c64807.graph_c0	4.21	1.3	2.86	12.25	6.84	4.69	0.00481343	1.30719	up	--
c54080.graph_c0	3.42	7.47	5.2	0.13	0	0.47	5.76639e-12	-4.3011	down	--
c60679.graph_c1	1.05	0.73	2.55	13.65	6.21	4.93	0.00147582	1.82058	up	K04733|2.16094e-24|mdm:103410726|K04733 interleukin-1 receptor-associated kinase 4 [EC:2.7.11.1] | (RefSeq) rust resistance kinase Lr10-like
c53111.graph_c4	21.45	33.42	28.85	1.79	1.27	1.44	6.80657e-49	-4.25088	down	K12462|3.41976e-90|rcu:8284159|K12462 Rho GDP-dissociation inhibitor | (RefSeq) rho GDP-dissociation inhibitor 1
c44412.graph_c1	32.66	45.13	37.14	52.59	129.36	123.61	0.00134602	1.22898	up	--
c37941.graph_c0	29.06	37.34	28.35	48.93	57.21	72.14	0.00234197	0.759289	up	K11838|0|vvi:100244518|K11838 ubiquitin carboxyl-terminal hydrolase 7 [EC:3.4.19.12] | (RefSeq) ubiquitin carboxyl-terminal hydrolase 12
c63093.graph_c0	7.09	5.9	6.83	18.77	72.85	79.97	4.86228e-09	2.93532	up	--
c50649.graph_c0	59.31	48.12	61.51	34.87	17.69	29.94	0.000175259	-1.13434	down	--
c55833.graph_c0	3.67	3.36	3.2	1.56	1.61	2.48	0.00424831	-1.00513	down	K09775|1.65968e-46|cic:CICLE_v10016908mg|K09775 uncharacterized protein | (RefSeq) hypothetical protein
c51190.graph_c0	39.15	51.84	44.29	19.89	5.22	10.51	3.2061e-06	-1.97318	down	--
c31228.graph_c0	2.84	4.61	3.49	0.25	0	0.13	8.4372e-13	-4.30447	down	--
c62947.graph_c0	7.87	8.92	4.91	8.72	17.27	17.22	0.00672487	1.15077	up	K14292|0|vvi:100262697|K14292 trimethylguanosine synthase [EC:2.1.1.-] | (RefSeq) uncharacterized LOC100262697
c51417.graph_c0	12.43	10.42	10.2	11.43	61.69	62.83	0.00137371	1.70419	up	--
c67020.graph_c0	0.67	4.49	2.47	4.41	4.25	2.9	0.0039642	1.19039	up	--
c64459.graph_c0	25.54	34.73	30.87	8.87	15.99	8.75	0.00240432	-1.11104	down	--
c59092.graph_c1	8.54	8.25	7.57	5.12	2.81	3.13	7.39265e-06	-1.26157	down	K20924|0|gmx:100792604|K20924 cellulose synthase-like protein [EC:2.4.1.-] | (RefSeq) cellulose synthase-like protein D2
c58402.graph_c1	5.37	2.43	11.36	8.26	23.95	25.34	0.00803838	1.4029	up	K06911|7.65264e-82|rcu:8277559|K06911 uncharacterized protein | (RefSeq) pirin-like protein At1g50590
c50634.graph_c0	7.64	9.02	8.6	6.58	5.66	5.22	0.000594563	-0.673944	down	K05292|0|vvi:100257996|K05292 phosphatidylinositol glycan, class T | (RefSeq) GPI transamidase component PIG-T
c55368.graph_c1	14.93	15.7	12.08	8.07	2.53	4.81	2.59618e-06	-1.65233	down	K14319|0|pop:POPTR_0010s10150g|K14319 Ran GTPase-activating protein 1 | (RefSeq) POPTRDRAFT_1090360; RAN GTPASE ACTIVATING protein 2
c65382.graph_c2	6.8	7.96	5.04	5.42	2.1	3.12	0.00616775	-0.926945	down	K16573|0|vvi:100255993|K16573 gamma-tubulin complex component 6 | (RefSeq) uncharacterized LOC100255993
c62114.graph_c0	3.83	2.91	2.52	0.8	0.43	2.59	0.00403967	-1.45812	down	--
c61598.graph_c1	30.54	34.36	26.12	48.32	65.77	70.02	0.00190604	0.67559	up	--
c55233.graph_c0	5.97	18.52	1.24	0	0.22	0.92	4.32898e-08	-4.18601	down	K13832|0|vvi:100248678|K13832 3-dehydroquinate dehydratase / shikimate dehydrogenase [EC:4.2.1.10 1.1.1.25] | (RefSeq) SDH3; bifunctional 3-dehydroquinate dehydratase/shikimate dehydrogenase, chloroplastic
c66841.graph_c0	9.46	10.92	9.89	5.66	5.77	3.95	9.31817e-05	-1.10291	down	--
c36026.graph_c0	0.07	0	0.08	0.49	0.97	0.8	3.31648e-06	3.07322	up	--
c47894.graph_c1	13.93	18.29	18.11	0.54	0.32	0.54	1.9329e-45	-5.18212	down	K01657|0|thj:104816555|K01657 anthranilate synthase component I [EC:4.1.3.27] | (RefSeq) anthranilate synthase alpha subunit 1, chloroplastic
c60824.graph_c0	1.4	1.01	0.73	2.96	4.31	4.76	0.00117275	1.40871	up	--
c46619.graph_c0	7.37	6.99	7.73	12.05	16.52	20.73	0.000683499	0.988903	up	--
c30439.graph_c0	822.97	867.23	873.2	744.74	330.66	391.55	0.0028534	-0.941299	down	--
c65210.graph_c0	42.25	20.27	32.67	113.66	121.56	74.82	1.30589e-05	1.47037	up	K13691|0|tcc:TCM_019801|K13691 pathogen-inducible salicylic acid glucosyltransferase [EC:2.4.1.-] | (RefSeq) UDP-glucosyltransferase 74F2, putative
c47297.graph_c0	1.19	1.14	3.1	17.88	33.96	11.5	2.3884e-08	3.00872	up	--
c60034.graph_c0	1.14	1.42	1.42	0.65	127.92	140.16	0.000390662	3.11661	up	K00799|2.148e-35|nnu:104588759|K00799 glutathione S-transferase [EC:2.5.1.18] | (RefSeq) probable glutathione S-transferase parC
c42276.graph_c0	0.85	1.18	1.43	1.87	6.09	8.09	0.00124492	1.87458	up	--
c56468.graph_c0	13.72	14.24	15.13	11.97	9.03	8.67	0.00110461	-0.706067	down	K19882|2.85654e-68|gra:105786503|K19882 O-palmitoleoyl-L-serine hydrolase [EC:3.1.1.98] | (RefSeq) pectin acetylesterase 5-like
c53784.graph_c0	0.3	0.48	0.36	17.99	8.49	14.89	6.81652e-22	4.6093	up	--
c56083.graph_c1	16.42	16.72	20.84	15.35	10.78	11.52	0.00679443	-0.666269	down	K02736|7.32578e-158|vvi:100263853|K02736 20S proteasome subunit beta 7 [EC:3.4.25.1] | (RefSeq) proteasome subunit beta type-4
c64899.graph_c0	21.27	32.19	20.24	20.58	15.55	13.95	0.00209408	-0.867825	down	K13511|3.367e-138|vvi:100252917|K13511 monolysocardiolipin acyltransferase [EC:2.3.1.-] | (RefSeq) tafazzin
c66873.graph_c0	46.3	45.98	50.46	97.06	1863.99	1628.19	1.73308e-08	3.65771	up	--
c66221.graph_c1	7.96	7.53	9.14	21.34	15.5	15.42	0.000428912	0.879089	up	--
c62912.graph_c0	10.38	7.3	6.18	27.79	31.23	22.73	5.03564e-09	1.61943	up	--
c50135.graph_c1	7.84	6.86	9.68	2.52	3.37	3.58	1.91139e-07	-1.53567	down	--
c12999.graph_c0	29.55	37.27	26.9	26.95	11.45	13.06	0.0059352	-0.988774	down	--
c61261.graph_c0	2.79	6.77	3.9	0.04	0.07	0	9.89665e-19	-5.6511	down	--
c62137.graph_c0	1.62	0.49	1.25	18.17	18.07	9.69	4.93702e-14	3.33243	up	--
c63895.graph_c0	4.76	7.37	7.28	9.07	19.65	19.33	0.00469063	1.06841	up	K03687|3.60027e-118|vvi:100252150|K03687 molecular chaperone GrpE | (RefSeq) protein GrpE
c52619.graph_c0	12.61	10.27	13.17	18.62	24.01	18.51	0.00458271	0.686436	up	K09602|2.05028e-56|gra:105794819|K09602 ubiquitin thioesterase protein OTUB1 [EC:3.4.19.12] | (RefSeq) ubiquitin thioesterase otubain-like
c59630.graph_c0	0	0	0	10.66	17.4	5.49	1.36644e-26	7.49311	up	K09840|0|spen:107019771|K09840 9-cis-epoxycarotenoid dioxygenase [EC:1.13.11.51] | (RefSeq) 9-cis-epoxycarotenoid dioxygenase NCED6, chloroplastic
c53399.graph_c0	360.14	536.85	467.69	212.95	128.81	143.3	5.22024e-11	-1.5923	down	K01641|0|thj:104806363|K01641 hydroxymethylglutaryl-CoA synthase [EC:2.3.3.10] | (RefSeq) hydroxymethylglutaryl-CoA synthase-like
c43537.graph_c0	5.08	8.24	5.03	4.31	2.04	2.49	0.0038221	-1.17499	down	--
c59660.graph_c0	67.66	99.17	87.21	72.58	40.15	43.73	0.00103391	-0.830606	down	--
c62047.graph_c0	35.38	36.13	32.22	45.99	77.76	70.85	0.00578851	0.751093	up	K09518|2.39637e-156|sly:101261306|K09518 DnaJ homolog subfamily B member 12 | (RefSeq) chaperone protein dnaJ 49
c63545.graph_c0	28.26	21.35	20.97	85.98	188.68	181	1.87667e-12	2.47846	up	K03327|9.17706e-163|egr:104433509|K03327 multidrug resistance protein, MATE family | (RefSeq) protein DETOXIFICATION 29
c61663.graph_c0	13.91	15.32	12.68	36.75	40.12	29.57	2.95275e-10	1.21311	up	K18587|2.08735e-119|vvi:100261082|K18587 ubiquinone biosynthesis protein COQ9 | (RefSeq) ubiquinone biosynthesis protein COQ9-B, mitochondrial
c10530.graph_c0	6.75	8.18	7.53	6.38	2.6	3.13	0.00877306	-1.0059	down	--
c63170.graph_c0	3.35	3.13	3.72	7.95	6.86	5.18	0.00071553	0.847878	up	--
c51637.graph_c0	8.37	9.03	7.08	7.29	4.7	4.62	0.0028049	-0.797475	down	--
c62387.graph_c0	33.24	31.38	28.43	58.15	49.23	47.41	0.00114744	0.592035	up	K06130|4.69153e-36|fve:101309283|K06130 lysophospholipase II [EC:3.1.1.5] | (RefSeq) acyl-protein thioesterase 2
c60586.graph_c0	5.53	7.44	6.02	3.25	3.34	4.08	0.000124168	-0.966835	down	--
c66900.graph_c0	158.02	111.78	100.79	154.81	444.44	450.75	0.00419207	1.18918	up	K10588|0|vvi:100247661|K10588 ubiquitin-protein ligase E3 B [EC:2.3.2.26] | (RefSeq) E3 ubiquitin-protein ligase UPL7
c60468.graph_c0	131.46	264.45	155.87	137.68	46.07	95.37	0.00927055	-1.07365	down	K03146|4.52185e-126|pxb:103948770|K03146 thiamine thiazole synthase | (RefSeq) thiamine thiazole synthase, chloroplastic
c68437.graph_c0	27.58	21.12	26.9	19.7	12.21	13.32	0.00660579	-0.830122	down	K03879|0|bvg:809520|K03879 NADH-ubiquinone oxidoreductase chain 2 [EC:1.6.5.3] | (RefSeq) nad2, BevupMp029; NADH dehydrogenase subunit 2
c63677.graph_c4	12.71	14.49	12	22.1	21.31	21.17	6.47214e-05	0.589169	up	K06100|0|vvi:100262578|K06100 symplekin | (RefSeq) uncharacterized LOC100262578
c59792.graph_c0	44.58	54.26	48.38	70.96	118.45	110.08	0.00129951	0.863214	up	K01647|0|sind:105165592|K01647 citrate synthase [EC:2.3.3.1] | (RefSeq) citrate synthase, glyoxysomal
c56162.graph_c1	8.65	7.91	11.31	0.21	0.45	0.5	3.13399e-28	-4.46781	down	K01953|0|sly:543875|K01953 asparagine synthase (glutamine-hydrolysing) [EC:6.3.5.4] | (RefSeq) LEAS1, AS1; asparagine synthetase 1
c58924.graph_c0	393.62	219.17	431.22	67.91	92.44	106.69	4.72812e-09	-2.03506	down	--
c60073.graph_c1	6.87	9.31	8.09	5.63	4.01	3.8	0.000864554	-1.01864	down	--
c20392.graph_c0	273.61	235.48	325.78	0.92	0.28	1.66	4.64084e-77	-7.84389	down	--
c67565.graph_c0	23.58	25.24	27.32	17.89	10.75	13.54	3.85061e-06	-1.05019	down	--
c52125.graph_c0	2.23	2.36	1.15	0.25	0.33	0.06	0.000132947	-2.42412	down	K08900|1.53059e-27|sot:102591847|K08900 mitochondrial chaperone BCS1 | (RefSeq) AAA-ATPase At2g18193-like
c60817.graph_c0	176.59	125.81	111.93	274.78	299.73	253.16	0.000191704	0.878481	up	K01859|1.34483e-104|sind:105163171|K01859 chalcone isomerase [EC:5.5.1.6] | (RefSeq) chalcone--flavonone isomerase
c59864.graph_c0	6.85	10.09	9.3	5.5	5.58	6.39	0.00574428	-0.710378	down	--
c45913.graph_c0	0.63	1.07	0.81	2.94	9.74	6.3	4.45565e-06	2.49432	up	--
c47396.graph_c0	25.16	20.78	33.14	8.53	2.02	5.49	1.04601e-06	-2.26569	down	K13356|0|sly:101250126|K13356 alcohol-forming fatty acyl-CoA reductase [EC:1.2.1.84] | (RefSeq) fatty acyl-CoA reductase 3
c63254.graph_c2	22.52	21.84	15.54	8.83	3.86	6.59	2.89687e-07	-1.58378	down	--
c57027.graph_c0	20.29	24.82	16.69	36.79	49.92	42.13	0.000241385	0.961361	up	K14664|3.5685e-79|rcu:8283707|K14664 IAA-amino acid hydrolase [EC:3.5.1.-] | (RefSeq) IAA-amino acid hydrolase ILR1-like 5
c49890.graph_c1	10.77	11.81	11.46	20.6	20.03	17.3	0.00110306	0.594816	up	--
c64896.graph_c0	7.8	8.47	15.54	23.78	23.11	19.23	0.00767031	1.06471	up	K17470|0|sind:105172596|K17470 sulfate transporter 1, high-affinity | (RefSeq) sulfate transporter 1.3-like
c27194.graph_c0	4.95	5.83	5.7	4.03	2.45	3.45	0.00640373	-0.860269	down	K10842|4.86792e-78|nnu:104609178|K10842 CDK-activating kinase assembly factor MAT1 | (RefSeq) uncharacterized LOC104609178
c59342.graph_c0	85.86	120.13	100.58	4.84	0.58	3.81	6.22004e-20	-4.81563	down	K15403|0|pxb:103933112|K15403 fatty acid omega-hydroxy dehydrogenase [EC:1.1.-.-] | (RefSeq) protein HOTHEAD
c68181.graph_c0	29.29	30.01	31.38	34.1	226.91	240.79	0.00041372	1.78653	up	K00451|0|spen:107005272|K00451 homogentisate 1,2-dioxygenase [EC:1.13.11.5] | (RefSeq) homogentisate 1,2-dioxygenase
c60438.graph_c0	8.94	5.1	7.8	11.35	15.7	12.71	0.000626632	1.07779	up	K02021|2.34209e-150|vvi:100264781|K02021 putative ABC transport system ATP-binding protein | (RefSeq) ABC transporter B family member 29, chloroplastic
c55213.graph_c0	37.87	30.76	28.13	100.11	64.77	54.26	0.000293321	0.996586	up	K03453|0|sind:105170521|K03453 bile acid:Na+ symporter, BASS family | (RefSeq) probable sodium/metabolite cotransporter BASS3, chloroplastic
c52036.graph_c1	1.49	0.19	1.71	1.64	84.98	121.2	0.000441026	3.08077	up	K20772|4.05607e-161|pvu:PHAVU_002G293000g|K20772 1-aminocyclopropane-1-carboxylate synthase 1/2/6 [EC:4.4.1.14] | (RefSeq) hypothetical protein
c15537.graph_c0	31.88	43.94	38.71	22.52	12.96	11.63	4.06339e-06	-1.40267	down	--
c44273.graph_c0	12.75	13.14	9.85	3.36	2.19	3.44	5.47382e-06	-2.02731	down	--
c60725.graph_c0	34.57	34.98	33.26	16.97	18.83	32.91	0.000483529	-0.814455	down	--
c60475.graph_c0	36.83	27.81	33.88	71.78	106.44	66.73	1.15086e-05	1.23671	up	--
c55716.graph_c0	16.28	20.89	14.91	13.71	7.34	5.78	0.00227024	-1.06993	down	--
c57792.graph_c0	9.79	8.92	9.46	2.88	1.61	2.5	5.40118e-15	-2.14147	down	--
c59089.graph_c0	6.2	4.33	6.11	10.37	15.25	11.99	0.00316067	0.926214	up	--
c66732.graph_c0	17	17.7	16.58	20.12	49.72	47.54	0.00604991	1.02362	up	--
c66154.graph_c1	18.82	20.16	24.73	16.01	10.06	10.11	0.000392132	-0.994888	down	--
c68125.graph_c0	5.4	9.04	8.72	3.4	1.89	3.36	0.000269362	-1.29302	down	--
c48586.graph_c0	1.29	0.13	0.7	6.08	6.92	7.33	1.69852e-06	2.73846	up	K09422|8.32889e-98|vvi:100253993|K09422 myb proto-oncogene protein, plant | (RefSeq) trichome differentiation protein GL1
c61292.graph_c1	0.18	0.05	0.15	2.98	0.92	2.16	3.09002e-09	3.44326	up	--
c30954.graph_c0	18.47	16.87	18.22	12.8	7.08	10.6	0.000405072	-0.945421	down	--
c53094.graph_c0	7.38	30.92	19.11	3.92	1.58	6.71	0.00714371	-1.48463	down	K04733|4.3511e-21|sind:105162296|K04733 interleukin-1 receptor-associated kinase 4 [EC:2.7.11.1] | (RefSeq) receptor-like serine/threonine-protein kinase SD1-7
c61785.graph_c0	25.74	12.51	22.27	66.23	57.99	54.35	1.33607e-05	1.36711	up	--
c66020.graph_c0	5.36	0.39	6.3	12.07	31.36	40.02	0.000518758	2.2906	up	K15803|2.92139e-160|vvi:100232954|K15803 (-)-germacrene D synthase [EC:4.2.3.22 4.2.3.75] | (RefSeq) (-)-germacrene D synthase
c65599.graph_c3	41.96	78.32	34.9	38.18	24.96	15.78	0.00342633	-1.11986	down	--
c65971.graph_c0	3.4	3.5	2.4	8.34	8.77	7.89	1.42514e-07	1.26616	up	K10807|0|tcc:TCM_001302|K10807 ribonucleoside-diphosphate reductase subunit M1 [EC:1.17.4.1] | (RefSeq) Ribonucleotide reductase 1 isoform 1
c57204.graph_c0	22.29	15.32	12.15	12.36	153.25	244.05	0.000251169	2.4452	up	--
c54931.graph_c0	0.92	0.66	1.09	2.85	2.43	2.18	0.000101788	1.27486	up	--
c58267.graph_c0	25.34	30.32	27.07	5.18	3.2	4.11	9.07378e-31	-2.77622	down	--
c63325.graph_c0	3.71	3.74	1.65	2.85	38.65	32.83	0.000173619	2.49079	up	K09510|4.43307e-69|fve:101312444|K09510 DnaJ homolog subfamily B member 4 | (RefSeq) dnaJ homolog subfamily B member 1
c44787.graph_c1	1.32	1.13	0.7	0.08	0.07	0.31	0.000147675	-2.46064	down	K12930|9.96146e-111|pop:POPTR_0013s12310g|K12930 anthocyanidin 3-O-glucosyltransferase [EC:2.4.1.115] | (RefSeq) UDP-glucoronosyl/UDP-glucosyl transferase family protein
c58250.graph_c0	1.02	7	1.67	0.21	0.56	0.31	7.04669e-05	-2.77973	down	K09338|1.91739e-129|gmx:100783614|K09338 homeobox-leucine zipper protein | (RefSeq) homeobox-leucine zipper protein ANTHOCYANINLESS 2-like
c68533.graph_c0	20.26	22.01	19.27	22.74	38.02	34.16	0.00478448	0.658852	up	K14772|0|vvi:100255444|K14772 U3 small nucleolar RNA-associated protein 20 | (RefSeq) small subunit processome component 20 homolog
c50293.graph_c0	0.54	1.08	1.94	2.07	21.17	7.93	0.000311254	2.44219	up	--
c68301.graph_c0	4.9	3.27	4.61	6.26	37.47	52.85	3.04123e-05	2.67161	up	--
c52677.graph_c0	54.72	46.75	41.44	83.4	74.38	72.11	0.00228378	0.632908	up	K08678|3.58842e-120|vvi:100257232|K08678 UDP-glucuronate decarboxylase [EC:4.1.1.35] | (RefSeq) UDP-glucuronic acid decarboxylase 2
c64002.graph_c1	65.91	55.16	71.64	160.08	122.35	99.96	0.000429406	0.790822	up	--
c48717.graph_c0	0.88	2.44	1.15	0.75	0.25	0	0.00345585	-2.31936	down	--
c64877.graph_c0	37.4	38.98	35.88	22.02	27.43	20.75	1.56257e-07	-0.903083	down	--
c54753.graph_c0	7.38	8.43	8.28	5.91	4.55	5.85	0.000881531	-0.758121	down	--
c67094.graph_c0	44.47	45.77	38.7	22.42	21.71	30.59	2.17688e-05	-0.941986	down	--
c64358.graph_c0	535.18	503.73	792.36	106.84	440.47	175.12	0.00147959	-1.34013	down	--
c47725.graph_c0	96.43	82	85.47	14.72	60.67	39.66	0.00633447	-1.24386	down	--
c65915.graph_c1	10.22	8.7	9.03	3.98	3.4	3.9	2.17733e-05	-1.1705	down	--
c59298.graph_c0	25.78	28.49	22.21	14.64	3.61	8.95	0.000297674	-1.51912	down	K08857|2.04872e-156|fve:101308009|K08857 NIMA (never in mitosis gene a)-related kinase 1/4/5 [EC:2.7.11.1] | (RefSeq) serine/threonine-protein kinase Nek3
c43361.graph_c0	115.41	128.53	111.89	49.19	32.68	41.72	4.24242e-16	-1.65227	down	K13508|1.12052e-159|sind:105172701|K13508 glycerol-3-phosphate acyltransferase [EC:2.3.1.15] | (RefSeq) glycerol-3-phosphate 2-O-acyltransferase 4
c66718.graph_c0	6.22	6.67	5.11	5.58	3.36	3.45	0.00489404	-0.803521	down	--
c66229.graph_c0	16.97	33.36	17.86	24.97	23.57	16.56	0.002755	-1.03647	down	--
c53427.graph_c0	4.17	8.12	2.41	3.65	36.83	58.62	0.00137358	2.14882	up	--
c53935.graph_c0	2.52	0.94	1.45	6.85	6.73	4.5	0.000190232	1.51588	up	--
c52689.graph_c0	4.65	7.35	1.15	60.29	9.93	11.32	0.00512924	1.97326	up	--
c59433.graph_c0	12.62	12.33	13.79	19.48	30.82	37.49	0.000506905	1.19823	up	--
c56118.graph_c2	4.23	3.82	4.05	7.1	8.34	8.7	0.000223629	0.921357	up	K13347|1.46875e-37|egr:104425407|K13347 peroxisomal membrane protein 2 | (RefSeq) protein sym-1
c62358.graph_c0	21.7	20.85	21.28	19.55	14.67	17.47	0.00102567	-0.674981	down	K01056|5.62555e-26|sind:105176153|K01056 peptidyl-tRNA hydrolase, PTH1 family [EC:3.1.1.29] | (RefSeq) chloroplastic group IIB intron splicing facilitator CRS2-B, chloroplastic
c47341.graph_c0	0.92	0.92	1.13	2.79	3.99	4.44	1.08966e-05	1.68129	up	--
c18169.graph_c0	5.07	4.21	6.36	1.44	0.97	1.34	4.72695e-06	-2.08209	down	--
c43276.graph_c0	2.98	4.16	3.23	1.6	105.4	133.8	0.00129948	2.74886	up	--
c57253.graph_c0	13.08	11.04	10.66	28.01	46.38	42.41	1.71903e-09	1.52408	up	K13648|0|cit:102629185|K13648 alpha-1,4-galacturonosyltransferase [EC:2.4.1.43] | (RefSeq) probable galacturonosyltransferase 6
c56741.graph_c1	11.9	14.11	9.53	8.22	7.01	7.01	0.00134856	-0.799512	down	K15923|5.39804e-60|nnu:104607444|K15923 alpha-L-fucosidase 2 [EC:3.2.1.51] | (RefSeq) alpha-L-fucosidase 2
c65399.graph_c0	18.03	35.67	19.06	18.19	16.52	15.15	0.0033847	-0.892162	down	--
c47408.graph_c0	4.41	3.65	6.78	0	0	0	2.94798e-12	-5.37383	down	K03676|1.35972e-34|gra:105762307|K03676 glutaredoxin 3 | (RefSeq) monothiol glutaredoxin-S1
c55997.graph_c0	14.67	14.33	15.18	12.33	10.41	9.6	0.00343764	-0.592894	down	K10268|2.73009e-104|sind:105166330|K10268 F-box and leucine-rich repeat protein 2/20 | (RefSeq) F-box protein SKIP1
c57847.graph_c0	154.31	133.95	186.13	97.85	137.98	94.1	0.0083753	-0.685281	down	K01054|4.13347e-176|nnu:104594851|K01054 acylglycerol lipase [EC:3.1.1.23] | (RefSeq) caffeoylshikimate esterase-like
c31825.graph_c0	7.5	9.03	8.29	1.25	0.16	1.09	1.64754e-08	-3.11714	down	--
c62469.graph_c0	3.26	3.25	2.8	1.72	1.54	1.95	0.00107592	-0.939021	down	--
c41301.graph_c0	7.28	9.82	7.35	0.38	0.57	0.54	4.52659e-21	-3.88885	down	--
c53254.graph_c0	78.21	94.33	91.77	123.32	158.39	170.77	0.00628639	0.616413	up	--
c44633.graph_c0	7.28	15.57	14.99	2.44	1.08	1.43	6.15876e-09	-2.90916	down	--
c66908.graph_c0	82.81	79.09	67.8	16.37	12.53	11.2	8.52818e-27	-2.67419	down	--
c58263.graph_c1	3.98	5.02	5.19	7.37	51.96	49.09	1.63474e-05	2.45308	up	K13348|3.14008e-35|jcu:105650758|K13348 protein Mpv17 | (RefSeq) PXMP2/4 family protein 4-like
c54938.graph_c0	0.9	0.72	0.96	1.66	4.98	2.94	0.00662542	1.47642	up	--
c68368.graph_c0	1.23	1.5	0.27	20.26	7.66	1.08	0.000207094	2.65688	up	--
c68955.graph_c0	5.94	4.16	5.5	7.09	18.06	17.32	0.00623394	1.2101	up	K02260|1.49384e-32|spen:107002572|K02260 cytochrome c oxidase assembly protein subunit 17 | (RefSeq) cytochrome c oxidase copper chaperone 1-like
c64329.graph_c0	24.57	22.42	27.18	51.34	46.42	50.85	2.29621e-05	0.763608	up	K16054|0|vvi:100257258|K16054 methylthioribulose 1-phosphate dehydratase / enolase-phosphatase E1 [EC:4.2.1.109 3.1.3.77] | (RefSeq) probable bifunctional methylthioribulose-1-phosphate dehydratase/enolase-phosphatase E1 1
c61095.graph_c0	5.98	5.55	5.48	9.88	10.82	13.79	0.000363383	0.8854	up	--
c64551.graph_c0	85.71	64.28	81.25	201.35	181.52	165.82	2.75202e-07	1.08813	up	--
c68603.graph_c0	14.88	21.18	18.94	12.11	5.4	6.42	6.6858e-05	-1.34376	down	K00574|0|vvi:100249441|K00574 cyclopropane-fatty-acyl-phospholipid synthase [EC:2.1.1.79] | (RefSeq) tuberculostearic acid methyltransferase UfaA1
c66189.graph_c2	3.01	4.31	2.46	5.72	6.59	8.82	0.00307492	0.95328	up	--
c68331.graph_c0	53.13	53.08	36.2	35.16	15.45	19.63	0.00103453	-1.14048	down	K16465|6.21199e-52|tcc:TCM_031286|K16465 centrin-1 | (RefSeq) Ccd1, putative
c68083.graph_c0	0.22	0.13	0.13	6.64	1.86	6.5	6.80155e-12	3.68605	up	K05387|0|sot:102606461|K05387 glutamate receptor, ionotropic, plant | (RefSeq) glutamate receptor 2.9-like
c55200.graph_c2	5.01	5.87	5.55	2.63	3.23	3.22	3.72792e-06	-1.04883	down	--
c64732.graph_c0	11.5	10.44	10.65	37.84	26.42	25.84	2.8781e-09	1.29332	up	--
c65705.graph_c0	16.54	11.58	19.83	3.26	2.89	3.65	1.41193e-12	-2.36494	down	--
c53945.graph_c0	5.14	3.23	7.67	2.78	1.25	1.44	0.000415634	-1.60921	down	--
c55394.graph_c0	7.76	8.38	7.13	12.49	16.76	19.09	0.000374124	0.863007	up	--
c67077.graph_c1	14.16	18.21	20.84	8.83	5.94	7.83	4.49217e-06	-1.3585	down	K07904|2.47216e-91|sind:105158693|K07904 Ras-related protein Rab-11A | (RefSeq) ras-related protein RABA5c
c68045.graph_c0	35.76	22.86	32.16	82.33	55.98	51.47	0.00036753	0.992246	up	--
c61168.graph_c1	7.92	11.13	8.9	12.92	25.8	34.74	0.00112489	1.29574	up	K14682|0|vvi:100259394|K14682 amino-acid N-acetyltransferase [EC:2.3.1.1] | (RefSeq) probable amino-acid acetyltransferase NAGS1, chloroplastic
c58262.graph_c0	32.53	17.08	21.54	7.76	5.58	9.66	1.03244e-06	-1.6842	down	--
c42066.graph_c0	1.03	0.86	2	2.79	7.04	5.29	0.00134729	1.63464	up	K13425|1.41789e-72|pop:POPTR_0014s08600g|K13425 WRKY transcription factor 22 | (RefSeq) POPTRDRAFT_823993; hypothetical protein
c61642.graph_c0	23.17	24.27	21.86	35.65	40.95	39.59	0.00122941	0.616408	up	--
c63172.graph_c1	6.93	8.62	7.59	4.51	2.94	4.69	6.71603e-05	-1.08689	down	--
c58656.graph_c1	23.37	19.52	19.86	57.2	55.26	36.97	3.96517e-06	1.07928	up	--
c63361.graph_c2	207.37	214.58	209.03	147.71	127.93	140.81	1.13817e-07	-0.738772	down	K18635|1.35029e-13|jcu:105630559|K18635 protein SPIRAL1 and related proteins | (RefSeq) protein SPIRAL1-like 2
c48051.graph_c0	213.07	211.1	162.74	388.48	318.94	278.61	0.00263455	0.590135	up	K03798|0|nnu:104587097|K03798 cell division protease FtsH [EC:3.4.24.-] | (RefSeq) ATP-dependent zinc metalloprotease FTSH, chloroplastic
c65359.graph_c0	6.41	4.28	5.15	15.75	88.6	64.27	1.01712e-08	2.97573	up	K05658|0|vvi:100267452|K05658 ATP-binding cassette, subfamily B (MDR/TAP), member 1 [EC:3.6.3.44] | (RefSeq) ABC transporter B family member 11
c55568.graph_c0	9.94	9.52	11.46	18.13	31.28	40.42	7.10187e-05	1.37821	up	K03517|3.03946e-95|sind:105157297|K03517 quinolinate synthase [EC:2.5.1.72] | (RefSeq) quinolinate synthase, chloroplastic
c38858.graph_c0	3.16	6.67	5.1	1.36	1.24	2.99	0.00509572	-1.42756	down	--
c47213.graph_c0	2.19	3.28	1.86	0	0.32	0	2.07547e-06	-3.48495	down	--
c64619.graph_c0	34.35	28.05	35.73	29.9	17.48	19.36	8.23177e-06	-1.06373	down	K13789|6.50688e-85|vvi:100257359|K13789 geranylgeranyl diphosphate synthase, type II [EC:2.5.1.1 2.5.1.10 2.5.1.29] | (RefSeq) geranylgeranyl pyrophosphate synthase, chloroplastic
c55954.graph_c1	3.36	2.97	2.78	5.22	4.59	5.99	0.00312117	0.729911	up	K03018|0|vvi:100267354|K03018 DNA-directed RNA polymerase III subunit RPC1 [EC:2.7.7.6] | (RefSeq) DNA-directed RNA polymerase III subunit 1
c64797.graph_c0	9.17	9.49	8.27	8.02	6.75	4.81	1.64505e-05	-0.899605	down	--
c53685.graph_c0	7.49	14.48	5.16	1.24	4.85	0.43	2.12026e-05	-2.96264	down	K04728|1.67152e-41|mdm:103438130|K04728 ataxia telangiectasia mutated family protein [EC:2.7.11.1] | (RefSeq) serine/threonine-protein kinase ATM-like
c67203.graph_c2	37.71	43.17	32.53	75.08	168.14	69.4	0.000890671	1.20254	up	K16296|1.7375e-112|jcu:105650813|K16296 serine carboxypeptidase-like clade I [EC:3.4.16.-] | (RefSeq) serine carboxypeptidase-like 18
c60911.graph_c0	488.58	630.63	457.3	94.15	56.48	94.12	1.23169e-26	-2.80031	down	K15398|0|vvi:100247907|K15398 fatty acid omega-hydroxylase [EC:1.14.-.-] | (RefSeq) cytochrome P450 86A22
c58452.graph_c1	66.12	64.1	64.37	90.03	303.15	308.34	0.000513866	1.39888	up	K00815|1.47023e-102|nnu:104608160|K00815 tyrosine aminotransferase [EC:2.6.1.5] | (RefSeq) probable aminotransferase TAT2
c58969.graph_c0	36.39	45.77	40.07	33.6	23.32	23.63	0.000422145	-0.739228	down	K01938|0|pop:POPTR_0001s04800g|K01938 formate--tetrahydrofolate ligase [EC:6.3.4.3] | (RefSeq) POPTRDRAFT_829297; 10-formyltetrahydrofolate synthetase family protein
c59344.graph_c0	2.97	2.79	2.65	3.24	12.59	16.01	0.00129062	1.62564	up	--
c61511.graph_c0	80.7	134.75	116.95	74.25	37.42	38.79	0.000166251	-1.26048	down	--
c67612.graph_c0	4.48	3.02	5.37	13.35	13.01	7.32	0.000831116	0.942298	up	--
c51805.graph_c0	68.78	72.75	74.29	17.2	9.99	11.92	2.63008e-26	-2.57275	down	--
c60433.graph_c0	12.39	20.38	12.3	4.76	6.47	5.64	1.84985e-06	-1.50315	down	--
c42691.graph_c0	14.1	16.45	19.03	8.18	4.73	3.34	9.97117e-07	-1.71511	down	--
c49700.graph_c0	19.36	18.96	15.21	13.13	13.37	13.17	0.00780706	-0.613199	down	--
c47502.graph_c0	9.33	17.55	13.99	6.89	3.11	6.36	0.000239957	-1.39819	down	--
c58193.graph_c0	326.93	503.84	282.46	123.51	65.47	78.55	8.47072e-12	-2.14538	down	K00218|0|jcu:105644244|K00218 protochlorophyllide reductase [EC:1.3.1.33] | (RefSeq) protochlorophyllide reductase, chloroplastic
c41369.graph_c0	27.17	41.81	32.28	20.07	21.53	21.76	0.000292681	-0.794977	down	--
c59220.graph_c1	2.78	0.86	1.53	13.71	7.66	8.44	2.0534e-06	2.1506	up	K04125|1.42657e-175|vvi:100245189|K04125 gibberellin 2-oxidase [EC:1.14.11.13] | (RefSeq) GA2ox2, GA2ox7; gibberellin 2-beta-dioxygenase 8
c43541.graph_c0	46.31	55.54	60.52	22.53	12.19	16.86	1.34913e-10	-1.77298	down	K09338|5.05516e-56|nnu:104597118|K09338 homeobox-leucine zipper protein | (RefSeq) homeobox-leucine zipper protein ATHB-13-like
c56106.graph_c0	74.44	84.82	71.75	45.94	53.22	49.39	0.000129506	-0.692037	down	K19042|4.27637e-71|sind:105175068|K19042 E3 ubiquitin-protein ligase BOI and related proteins [EC:2.3.2.27] | (RefSeq) probable BOI-related E3 ubiquitin-protein ligase 2
c38039.graph_c0	2.64	2.77	4.55	1.75	0.52	0.52	0.00115067	-1.80036	down	--
c54693.graph_c1	2.91	3.03	3.02	1.38	28.96	24.86	0.00198199	2.08629	up	--
c61716.graph_c0	39.36	117.27	20.99	68.92	68.65	63.47	4.54492e-05	1.15469	up	K03327|0|pmum:103341551|K03327 multidrug resistance protein, MATE family | (RefSeq) protein DETOXIFICATION 12-like
c65122.graph_c1	26.64	31.63	33.5	5.02	2.14	3.7	7.73278e-26	-3.21379	down	--
c49026.graph_c0	12.62	16.09	12.73	29.71	24.8	22.54	0.000135306	0.739019	up	--
c54065.graph_c0	56.63	2.09	16.48	165.97	115.22	145.83	0.00542768	1.91075	up	--
c62032.graph_c1	36.97	46.51	37.68	28.23	23.99	18.76	1.72804e-05	-0.935265	down	--
c42390.graph_c0	71.81	51.63	50.57	282.66	312.55	213.55	1.72213e-15	2.01125	up	--
c44309.graph_c0	3.47	2.42	3.7	8.76	6.32	6.91	0.000827508	1.02202	up	--
c44368.graph_c0	1.95	3.99	1.62	0.17	0.1	0	1.17655e-09	-4.0434	down	K00083|4.94859e-169|sind:105179042|K00083 cinnamyl-alcohol dehydrogenase [EC:1.1.1.195] | (RefSeq) probable mannitol dehydrogenase
c68148.graph_c0	27.98	33.94	22.22	23.57	19.73	15.62	0.00676217	-0.672618	down	--
c56078.graph_c0	32.81	30.12	33.67	19.21	15.42	24.42	0.000839898	-0.837908	down	--
c52496.graph_c1	7.27	8.69	4.72	15.46	21.65	12.7	0.000479519	1.10479	up	--
c41924.graph_c0	3.26	4.06	3.26	1.03	1.17	2.03	1.05211e-09	-2.71453	down	--
c65716.graph_c1	94.04	84.73	78.24	299.32	344.24	224.05	1.01387e-13	1.60085	up	K08176|0|vvi:100257925|K08176 MFS transporter, PHS family, inorganic phosphate transporter | (RefSeq) inorganic phosphate transporter 1-4
c61669.graph_c0	8.81	5.92	6.83	5.37	6.94	5.32	0.00085134	-0.81214	down	--
c64311.graph_c1	14.96	14.34	13.35	12.1	9	8.21	0.00238224	-0.704359	down	K20456|0|vvi:100252278|K20456 oxysterol-binding protein 1 | (RefSeq) oxysterol-binding protein-related protein 2A
c65097.graph_c0	46.05	54.34	49.26	34.19	24.84	16.21	8.90773e-05	-1.11783	down	K02723|6.85406e-20|gmx:100814665|K02723 photosystem II PsbY protein | (RefSeq) photosystem II core complex proteins psbY, chloroplastic-like
c61978.graph_c0	2.76	3.23	2.78	1.86	1.54	1.73	0.000184774	-1.06391	down	K15044|5.60595e-102|vvi:100853277|K15044 Arf-GAP domain and FG repeats-containing protein 1 | (RefSeq) probable ADP-ribosylation factor GTPase-activating protein AGD14
c42467.graph_c0	6792.54	4129.53	6924.92	2810.35	1126.12	1513.31	1.99875e-06	-1.80737	down	--
c45714.graph_c1	12.75	17.75	17.82	10.96	7.43	7.82	8.19597e-05	-1.04025	down	--
c38533.graph_c0	0	0.2	0.45	2.51	2.66	2.08	0.000188545	2.61852	up	--
c31610.graph_c0	161.55	250.37	184.59	4.46	2.59	2.13	9.15753e-78	-5.97564	down	--
c9660.graph_c0	23.14	27.65	22.89	13.39	6.24	8.15	1.89401e-05	-1.52542	down	K13789|2.53726e-40|sind:105166180|K13789 geranylgeranyl diphosphate synthase, type II [EC:2.5.1.1 2.5.1.10 2.5.1.29] | (RefSeq) geranylgeranyl pyrophosphate synthase, chloroplastic-like
c48491.graph_c0	0.25	0.26	0.09	0.79	0.88	0.99	0.000996822	1.80973	up	--
c13968.graph_c0	3.72	4.41	3.03	1.73	0.87	0.33	0.000899468	-1.85889	down	--
c68186.graph_c0	0.54	0.1	0.09	2.98	2.81	3.36	1.57256e-05	2.75115	up	--
c42585.graph_c1	3.51	3.7	1.48	0.16	0.15	0.33	1.87569e-07	-3.29546	down	--
c60644.graph_c0	12.5	14.16	14.04	23.66	32.86	26.51	6.61022e-07	0.988203	up	--
c54270.graph_c1	6.31	6.39	7.71	0.86	0.74	0.86	0.000637777	-1.87996	down	--
c55431.graph_c0	39.37	37.35	29.01	20.21	11.44	10.12	2.04082e-06	-1.45418	down	--
c59075.graph_c0	39.04	38.85	55.88	11.14	6.77	8.16	1.06286e-17	-2.45753	down	--
c63799.graph_c0	12.81	14.4	15.15	3.07	2.24	3.92	5.60476e-12	-2.27566	down	--
c59498.graph_c0	38.43	35.5	42.07	27.84	19.55	20.44	8.04234e-05	-0.855843	down	--
c37744.graph_c0	270.17	515.99	371.32	9.46	3.61	7.33	1.98258e-51	-5.72113	down	--
c59570.graph_c0	5.46	2.1	4.62	20.91	11.62	11.23	9.27453e-07	2.17649	up	--
c60397.graph_c1	11.3	9.28	8.87	24.11	35.52	34.49	3.4333e-10	1.42165	up	K11835|0|vvi:100252957|K11835 ubiquitin carboxyl-terminal hydrolase 4/11/15 [EC:3.4.19.12] | (RefSeq) ubiquitin carboxyl-terminal hydrolase 8
c61613.graph_c2	152.63	120.25	154.02	312.47	277.6	226.54	1.7299e-05	0.939564	up	--
c64931.graph_c0	20.13	18.35	19.27	25.04	61.89	71.54	0.00153342	1.26125	up	--
c46714.graph_c0	11.4	12.53	11.36	8.61	6.22	7.59	0.00131633	-0.85919	down	--
c57674.graph_c0	34.39	21.67	31.95	32.9	352.18	499.81	9.58861e-05	1.98627	up	K00968|3.88928e-89|nnu:104599707|K00968 choline-phosphate cytidylyltransferase [EC:2.7.7.15] | (RefSeq) choline-phosphate cytidylyltransferase 2-like
c65959.graph_c0	15.83	23.28	27.85	4.56	2.64	2.95	6.85725e-17	-2.80246	down	--
c59476.graph_c0	45.08	44.79	38.92	41.06	26.34	26.59	0.000565944	-0.807607	down	--
c55782.graph_c0	23.28	26.79	22.76	31.24	58.37	61.78	0.00213927	0.939682	up	K01886|0|vvi:100245668|K01886 glutaminyl-tRNA synthetase [EC:6.1.1.18] | (RefSeq) tRNA-glutamine synthetase-like
c54882.graph_c0	120.57	145.92	137.19	65.36	47.3	48.35	3.2775e-12	-1.47078	down	K20715|7.01974e-124|vvi:100262213|K20715 phototropin [EC:2.7.11.1] | (RefSeq) phototropin-1
c48356.graph_c0	41.39	61.35	52.91	28.17	14.2	16.12	1.05042e-05	-1.42656	down	K00218|4.06572e-23|csv:101208554|K00218 protochlorophyllide reductase [EC:1.3.1.33] | (RefSeq) NPR, PCR, POR, PORA; protochlorophyllide reductase, chloroplastic-like
c58902.graph_c0	6.46	3.75	6.81	11.38	22.25	13.62	0.00265001	1.23198	up	K13412|4.10428e-29|sot:102585161|K13412 calcium-dependent protein kinase [EC:2.7.11.1] | (RefSeq) calcium-dependent protein kinase 32-like
c56288.graph_c0	4.05	1.34	6.54	11.91	37.47	16.75	1.21696e-05	2.40707	up	K08472|4.74996e-143|sind:105170704|K08472 mlo protein | (RefSeq) MLO-like protein 6
c46859.graph_c0	4.42	9.57	4.73	1.02	0.18	0.62	7.52832e-08	-3.09169	down	--
c69114.graph_c0	1.23	1.85	0.73	3.04	6.47	5.72	0.000584272	1.72087	up	--
c57296.graph_c0	10.79	13.92	16.23	10.79	15.21	9.57	0.00235107	-0.86221	down	--
c60407.graph_c1	0.88	2.16	1.64	0.56	1.21	0.69	0.00921564	-1.22281	down	K03010|1.22102e-175|atr:18448921|K03010 DNA-directed RNA polymerase II subunit RPB2 [EC:2.7.7.6] | (RefSeq) RPB2; DNA-directed RNA polymerase II subunit RPB2
c47776.graph_c0	15.65	20.21	14.36	10.99	10.47	10.68	0.000445404	-0.782511	down	K07910|5.50933e-117|cit:102631338|K07910 Ras-related protein Rab-18 | (RefSeq) ras-related protein RABC2a
c59448.graph_c0	25.7	25.63	23.24	56.46	47.79	37.05	0.000158313	0.759439	up	--
c65082.graph_c0	156.43	239.68	195.63	60.47	20.1	36.36	4.97546e-10	-2.37648	down	--
c67184.graph_c0	57.75	61.38	62.62	80.12	113.36	99.16	0.00167499	0.589102	up	K10290|1.4486e-151|sind:105172012|K10290 F-box protein 3 | (RefSeq) F-box protein SKIP16
c50995.graph_c0	16.21	17	13.25	31.63	36.72	39.09	5.83931e-07	1.04199	up	K12617|5.28896e-09|jcu:105646216|K12617 DNA topoisomerase 2-associated protein PAT1 | (RefSeq) protein PAT1 homolog 1
c55234.graph_c0	6.3	8.14	4.83	1.85	1.78	1.78	1.41563e-10	-1.96539	down	K08857|6.50434e-138|vvi:100246807|K08857 NIMA (never in mitosis gene a)-related kinase 1/4/5 [EC:2.7.11.1] | (RefSeq) serine/threonine-protein kinase Nek6
c67967.graph_c1	7.63	4.17	5.53	5.78	14.41	17.89	0.00080711	1.47489	up	--
c56265.graph_c0	36.19	45.21	34.85	20.84	9.65	12.77	2.17047e-08	-1.57125	down	--
c56784.graph_c0	2.23	21.91	21.58	1.52	0	0.25	2.12957e-05	-3.43648	down	--
c53599.graph_c0	1.3	0	0.45	1.26	21.65	9.29	0.0012791	2.60741	up	--
c57004.graph_c0	22.17	25.04	21.89	17.45	11.22	14.87	0.000216291	-0.783806	down	--
c58478.graph_c0	20.37	59.97	37.47	13.41	7.47	9.36	4.86626e-05	-1.45109	down	K19025|6.30364e-173|vvi:100248758|K19025 AP-5 complex subunit zeta-1 | (RefSeq) AP-5 complex subunit zeta-1
c63359.graph_c0	5.01	7.45	5.15	0.18	0.51	0.5	3.68475e-27	-4.26713	down	--
c61027.graph_c0	46.48	91.08	62.83	81.71	484.45	589.05	0.000224427	2.08232	up	K16297|1.25591e-173|nnu:104591835|K16297 serine carboxypeptidase-like clade II [EC:3.4.16.-] | (RefSeq) serine carboxypeptidase-like 45
c53060.graph_c2	10.27	8.13	11.36	11.27	49.61	41.04	0.00200925	1.52937	up	K08867|4.26405e-70|sind:105174938|K08867 WNK lysine deficient protein kinase [EC:2.7.11.1] | (RefSeq) probable serine/threonine-protein kinase WNK11
c67390.graph_c0	8.66	2.21	8.4	10.68	21.84	18.36	0.002092	1.5035	up	K04733|1.44764e-62|sind:105176145|K04733 interleukin-1 receptor-associated kinase 4 [EC:2.7.11.1] | (RefSeq) probable serine/threonine-protein kinase At1g18390
c65023.graph_c0	18.63	21.8	20.77	15.21	12.26	14.35	5.41662e-05	-0.851742	down	--
c50417.graph_c0	3.89	3.29	1.61	0.91	0.26	1.39	0.00469011	-1.67671	down	--
c46012.graph_c1	11.68	8.66	16.74	105.42	104.98	47.46	2.48629e-10	2.48659	up	--
c65141.graph_c0	14.06	13.59	12.64	8.53	4.72	4.92	3.52526e-06	-1.27082	down	--
c55775.graph_c0	119.62	121.58	115.26	87.07	30.62	37.99	0.000567036	-1.08498	down	K09837|9.33903e-161|cam:101497194|K09837 carotene epsilon-monooxygenase [EC:1.14.99.45] | (RefSeq) carotene epsilon-monooxygenase, chloroplastic-like
c67216.graph_c1	7.13	13.11	10.56	34.66	82.51	94.23	7.14508e-10	2.70768	up	--
c52263.graph_c0	24.97	23.85	25.68	17.13	5.96	6.26	0.000413691	-1.44154	down	--
c46820.graph_c1	15.63	9.14	15.41	30.53	60.58	51.48	1.2936e-05	1.61745	up	K14493|0|vvi:100249385|K14493 gibberellin receptor GID1 [EC:3.-.-.-] | (RefSeq) gibberellin receptor GID1B
c50503.graph_c1	5.1	6.36	6.83	3.11	2.41	0.67	0.000310567	-1.66137	down	--
c44390.graph_c1	5.81	2.46	6.09	6.15	12.24	40.54	0.00633621	1.65912	up	--
c61611.graph_c0	32.62	36.76	35.44	26.05	13.06	15.21	0.000173557	-1.13247	down	--
c48679.graph_c0	6.62	7.67	6.07	3.55	0.87	2.48	0.000641101	-1.59457	down	--
c52830.graph_c0	9.59	10.53	9.97	9.08	5.08	5.19	0.00685598	-0.734091	down	--
c60791.graph_c1	4.34	6.84	4.51	1.41	0.74	1.9	5.94448e-05	-1.93963	down	--
c54191.graph_c0	46.97	48.94	57.7	35.75	27.7	26.76	7.28819e-06	-0.900453	down	K00166|4.69511e-109|tcc:TCM_001513|K00166 2-oxoisovalerate dehydrogenase E1 component alpha subunit [EC:1.2.4.4] | (RefSeq) Thiamin diphosphate-binding fold (THDP-binding) superfamily protein
c60626.graph_c0	15.83	14.59	16.93	30.4	32.73	32.55	4.28207e-06	0.862729	up	--
c22079.graph_c1	1.63	1.62	1.04	0	0.05	0	3.47216e-09	-4.4389	down	--
c67334.graph_c0	48.72	37.25	61.03	28.24	34.51	24.89	0.000901229	-1.04541	down	K20667|3.3532e-169|sind:105173756|K20667 beta-amyrin 28-monooxygenase [EC:1.14.13.201] | (RefSeq) beta-amyrin 28-oxidase-like
c56596.graph_c0	1473.84	1644.88	1410.74	1180.79	488.47	632.2	0.000796919	-1.13227	down	K08901|2.13585e-32|pxb:103956260|K08901 photosystem II oxygen-evolving enhancer protein 3 | (RefSeq) oxygen-evolving enhancer protein 3-2, chloroplastic
c46542.graph_c0	12.77	4.34	7.97	31.49	88.06	39.42	3.17952e-06	2.29992	up	--
c63178.graph_c0	12.56	15.49	15.59	11.63	7.26	11.19	0.000138409	-0.984294	down	--
c54410.graph_c0	8.39	10.02	8.47	6.53	4.33	6.61	0.00213816	-0.782331	down	--
c60128.graph_c0	27.1	47.14	42.77	7.42	11.52	12.14	1.49242e-07	-1.71804	down	--
c51123.graph_c0	1.26	0.42	0.74	2.5	3.1	3.98	0.000338165	1.71394	up	--
c55296.graph_c0	4.57	5.03	6.27	10.06	19.9	22.24	0.000117027	1.33752	up	--
c67946.graph_c0	4.26	4.8	6.81	6.84	25.43	22.04	0.000166499	1.67042	up	--
c43987.graph_c0	14.64	14.04	12.05	21.2	23.39	29.34	0.00308886	0.705643	up	K16282|4.7312e-47|vvi:100262985|K16282 E3 ubiquitin-protein ligase RHA2 [EC:2.3.2.27] | (RefSeq) E3 ubiquitin-protein ligase RHA2A
c56869.graph_c0	4.59	5.11	4.52	2.56	1.49	2.37	3.14651e-06	-1.25642	down	--
c31929.graph_c0	165.86	116.97	134.17	21.7	1.21	13.71	9.25699e-07	-3.11878	down	--
c58468.graph_c0	18.08	26.09	16.59	15.57	11.48	8.26	0.00286543	-0.87831	down	--
c52113.graph_c0	38.54	41.97	48.68	67.53	94.46	84.6	0.0013416	0.757792	up	K01802|9.76632e-80|sind:105167137|K01802 peptidylprolyl isomerase [EC:5.2.1.8] | (RefSeq) peptidyl-prolyl cis-trans isomerase FKBP20-1
c54964.graph_c0	1226.94	1329.67	1185.92	68.27	27.96	99.1	4.14745e-23	-4.13519	down	--
c42013.graph_c0	24.98	26.89	30.69	21.51	15.26	20.24	0.00568204	-0.685321	down	--
c44500.graph_c0	3.32	3.75	4.1	0.91	2.58	0.5	0.00849461	-1.45566	down	--
c57553.graph_c0	43.59	196.83	43.96	0	0	0	1.32764e-32	-8.39606	down	--
c61723.graph_c1	13.72	14.78	9.36	36.53	48.82	47.64	7.37338e-05	1.38387	up	--
c51239.graph_c0	22.43	23.54	22.59	6.14	3.11	3.71	2.38924e-16	-2.49232	down	--
c58476.graph_c0	85.54	71.22	77.17	288.8	330.86	220.18	7.79415e-14	1.67319	up	--
c54480.graph_c0	4.85	4.13	4.36	3.62	2.41	1.88	0.00834806	-0.881394	down	K12462|1.77928e-113|csv:101210032|K12462 Rho GDP-dissociation inhibitor | (RefSeq) rho GDP-dissociation inhibitor 1-like
c38948.graph_c0	9.87	12.34	8.51	4.69	2.42	3.17	9.09228e-06	-1.66162	down	K07964|3.26578e-12|rcu:8277627|K07964 heparanase [EC:3.2.1.166] | (RefSeq) heparanase-like protein 3
c58980.graph_c0	83.01	59.36	50.88	1.89	0.94	0.83	7.23302e-66	-5.50566	down	--
c65077.graph_c0	6.75	7.02	8.29	12.38	13.76	20.01	0.00264282	0.930632	up	K15119|3.27656e-70|tcc:TCM_005201|K15119 solute carrier family 25, member 39/40 | (RefSeq) Mitochondrial substrate carrier family protein
c62551.graph_c1	3.08	3.5	2.74	1.07	1.56	0.38	0.00749249	-1.51839	down	--
c68330.graph_c0	8.07	5.33	1.96	1.34	1.18	1.83	2.41862e-06	-2.07635	down	--
c57998.graph_c0	68.71	48.36	84.53	23.61	20.17	18.21	1.47806e-12	-2.09034	down	K02111|0|nnu:10743822|K02111 F-type H+-transporting ATPase subunit alpha [EC:3.6.3.14] | (RefSeq) atpA, N623_p080; ATP synthase CF1 alpha subunit
c57023.graph_c0	6.24	4.22	5.42	7.7	23.92	13.01	0.00351407	1.25841	up	K03233|0|cit:102621285|K03233 elongation factor 1-gamma | (RefSeq) elongation factor 1-gamma-like
c60134.graph_c1	25.93	24.61	21.32	12.74	8.81	13.95	4.9417e-06	-0.855589	down	--
c51785.graph_c0	0.47	0.27	0.24	7.32	3.25	7.28	3.13562e-14	3.77367	up	--
c66733.graph_c1	45.51	59.39	46.4	38.07	35.48	40.07	1.96173e-05	-0.728611	down	--
c58274.graph_c0	42.89	45.64	42.1	60.23	165.36	134.16	0.000910507	1.20134	up	--
c50123.graph_c0	8.58	9.68	6.23	16.67	135.84	92.28	9.44048e-07	2.81796	up	--
c52183.graph_c0	17.41	16.79	14.68	12.29	14.11	11.21	3.17431e-05	-0.734333	down	--
c55183.graph_c1	9.28	13.32	9.36	43.54	29.66	24.68	4.98531e-06	1.34122	up	--
c60355.graph_c1	3.67	4.23	3.97	2.03	1.18	0.1	0.00933652	-1.69545	down	K20893|1.2393e-46|rcu:8260935|K20893 probable galacturonosyltransferase-like 1 [EC:2.4.1.-] | (RefSeq) probable galacturonosyltransferase-like 1
c50177.graph_c0	10.06	13.48	6.58	20.98	29.79	22.01	0.00061225	1.10188	up	K00264|3.78417e-107|vvi:100246868|K00264 glutamate synthase (NADPH/NADH) [EC:1.4.1.13 1.4.1.14] | (RefSeq) glutamate synthase 1 [NADH], chloroplastic
c37532.graph_c0	7.98	9.35	7.92	6.48	5.47	4.03	0.00143932	-0.760471	down	--
c48531.graph_c0	2.32	2.56	3.5	2.42	13.09	12.91	0.00890815	1.45792	up	K04733|2.09007e-113|rcu:8282354|K04733 interleukin-1 receptor-associated kinase 4 [EC:2.7.11.1] | (RefSeq) PTI1-like tyrosine-protein kinase At3g15890
c54689.graph_c0	2.01	3.9	3.13	0.1	0.14	0.37	2.183e-10	-3.56389	down	K08145|1.73375e-173|tcc:TCM_046816|K08145 MFS transporter, SP family, solute carrier family 2 (facilitated glucose transporter), member 8 | (RefSeq) Major facilitator superfamily protein
c51802.graph_c0	28.84	4.31	10.83	4.85	1.9	3.53	0.000751296	-1.98042	down	K05909|0|vvi:100262045|K05909 laccase [EC:1.10.3.2] | (RefSeq) laccase-12
c50608.graph_c0	0.67	0.18	0.4	2.19	41.14	14.19	1.57901e-08	4.14211	up	--
c67526.graph_c1	38.67	39.67	36.63	58.46	71.52	69.3	0.000615176	0.669508	up	--
c65911.graph_c4	19.14	18.51	17.65	11.96	3.07	5.79	0.000175365	-1.56458	down	--
c66035.graph_c0	35.07	40.84	27.09	74.29	93.54	75.6	0.000108406	0.855813	up	K05666|0|sot:102594457|K05666 ATP-binding cassette, subfamily C (CFTR/MRP), member 2 | (RefSeq) ABC transporter C family member 10-like
c58345.graph_c0	14.42	8.86	11.43	56.73	73.09	30.64	1.73985e-07	1.94609	up	--
c59944.graph_c0	6.93	17.97	10.94	29.52	70.22	38.31	2.98991e-10	2.20927	up	--
c66109.graph_c0	7.73	5.31	8.37	29.79	56.11	38.77	3.13797e-12	3.03145	up	--
c60918.graph_c0	10.32	10.1	11	17.53	65.86	64.58	2.98626e-05	1.98656	up	K16280|0|pmum:103321867|K16280 E3 ubiquitin-protein ligase RGLG [EC:2.3.2.27] | (RefSeq) E3 ubiquitin-protein ligase RGLG2
c65657.graph_c1	140.99	178.16	162.32	117.71	115.26	103.53	8.10193e-05	-0.648	down	--
c44301.graph_c0	5.55	6.45	8.12	5.24	3.41	2.86	0.00442038	-0.937458	down	--
c68115.graph_c0	10.18	12.03	9.1	25.92	21.39	21.94	5.25806e-08	1.07135	up	K15200|0|tcc:TCM_002902|K15200 general transcription factor 3C polypeptide 2 | (RefSeq) DNA binding protein, putative isoform 1
c45333.graph_c0	13.12	16.03	14.61	6.38	4.76	4.48	1.30834e-12	-1.61161	down	--
c57313.graph_c0	70.32	66.01	60.92	30.75	4.35	10.59	0.000116774	-2.07167	down	--
c68288.graph_c3	14.07	11.38	13.62	11	12.98	10.14	0.00230666	-0.680245	down	--
c38558.graph_c0	1.44	1.93	3.02	0.15	0.53	0.15	5.86795e-05	-2.59095	down	--
c50626.graph_c0	13.2	14.82	15.96	22.77	44.09	53.61	0.000490036	1.25194	up	--
c49922.graph_c0	10.48	9.21	6.77	3.37	0.58	0.66	8.58311e-05	-2.35558	down	--
c67302.graph_c1	7.81	4.67	5.48	13.05	9.03	9.23	0.00377061	0.730389	up	K16196|0|vvi:100249259|K16196 eukaryotic translation initiation factor 2-alpha kinase 4 [EC:2.7.11.1] | (RefSeq) eIF-2-alpha kinase GCN2
c61910.graph_c0	187.83	276.48	111.38	0.47	0	0.77	1.83901e-57	-8.17216	down	--
c46598.graph_c0	13.58	13.86	11.09	39.66	34.77	17.77	0.00170557	1.05618	up	K00873|1.96015e-166|sind:105155945|K00873 pyruvate kinase [EC:2.7.1.40] | (RefSeq) pyruvate kinase isozyme G, chloroplastic
c56041.graph_c1	14.62	20.15	14.75	10.03	8.88	9.82	2.76491e-06	-0.94613	down	--
c46834.graph_c0	7.24	5.15	7.16	8.49	23.55	22.53	0.00655246	1.24485	up	--
c56212.graph_c0	15.2	11.09	14.28	11.04	8.84	7.02	0.00473639	-0.735639	down	K14494|0|pop:POPTR_0008s13090g|K14494 DELLA protein | (RefSeq) POPTRDRAFT_719856; hypothetical protein
c49846.graph_c0	85.06	115.28	89.13	72.16	34.16	50.91	0.00127832	-1.05279	down	K17609|6.77685e-22|fve:101308458|K17609 nucleoredoxin [EC:1.8.1.8] | (RefSeq) probable nucleoredoxin 1
c59455.graph_c0	22.12	37.34	23.59	2.07	0.82	1.64	2.29553e-19	-4.05865	down	K14611|4.69355e-34|spen:107014637|K14611 solute carrier family 23 (nucleobase transporter), member 1/2 | (RefSeq) nucleobase-ascorbate transporter 6
c56705.graph_c0	7.87	6.52	6.16	5.49	4.4	3.68	0.00870047	-0.679189	down	--
c57987.graph_c0	5.73	9.05	7.3	3.17	2.35	2.44	1.29473e-05	-1.61837	down	--
c68655.graph_c0	101.85	137	86.71	169.42	376.9	376.91	0.000336407	1.23163	up	--
c56421.graph_c0	3.29	4.36	2.67	5.98	8.34	5.61	0.00942544	0.882962	up	--
c68474.graph_c0	102.12	61.04	126.98	15.74	5.04	10.09	9.61869e-17	-3.10088	down	K01191|0|pmum:103340418|K01191 alpha-mannosidase [EC:3.2.1.24] | (RefSeq) alpha-mannosidase
c60988.graph_c0	0.45	0.6	0.74	1.32	2.4	4.07	0.000586225	1.78902	up	K01988|2.72372e-169|fve:101292321|K01988 lactosylceramide 4-alpha-galactosyltransferase [EC:2.4.1.228] | (RefSeq) lactosylceramide 4-alpha-galactosyltransferase-like
c43455.graph_c0	11.69	11.17	11.6	6.63	3.99	3.95	4.12553e-07	-1.37818	down	K00737|0|vvi:100254389|K00737 beta-1,4-mannosyl-glycoprotein beta-1,4-N-acetylglucosaminyltransferase [EC:2.4.1.144] | (RefSeq) beta-1,4-mannosyl-glycoprotein 4-beta-N-acetylglucosaminyltransferase
c56483.graph_c0	14.84	14.75	12.95	27.61	21.02	20.68	0.0019948	0.591097	up	K08819|0|cit:102612194|K08819 cyclin-dependent kinase 12/13 [EC:2.7.11.22 2.7.11.23] | (RefSeq) probable serine/threonine-protein kinase At1g54610
c61420.graph_c1	242.37	491.27	279.52	90.45	120.39	54.53	4.79471e-07	-1.6573	down	--
c67598.graph_c0	6.51	8.24	8.68	1.34	2.22	1.67	1.52249e-19	-2.43399	down	--
c31362.graph_c0	5.24	3.47	5.33	15.92	18.74	12.86	6.98732e-06	1.52273	up	--
c51508.graph_c0	12.55	15.07	12.97	17.37	33.93	35.1	0.00592051	0.924376	up	--
c46857.graph_c0	1632.83	1874.3	1625.87	1356.98	577.85	741.81	0.000848878	-1.06561	down	K02699|5.94062e-104|nnu:104605295|K02699 photosystem I subunit XI | (RefSeq) photosystem I reaction center subunit XI, chloroplastic
c65450.graph_c0	4.18	1.92	3.26	3.15	44.89	59.76	2.41368e-05	2.66104	up	--
c57312.graph_c1	259.54	252.63	255.59	46.71	29.6	30.19	4.72444e-38	-2.91217	down	--
c61087.graph_c0	7.29	6.17	6.48	5.75	4.34	2.75	0.00743665	-0.77959	down	--
c65631.graph_c1	3.31	11	4.09	1.93	1.41	1.47	6.65454e-05	-1.8307	down	--
c56646.graph_c0	7.21	11.56	8.72	20.18	44.9	60.62	0.000141977	1.76236	up	--
c41291.graph_c0	4.95	4.61	4.53	0.33	0.5	0.25	3.34117e-17	-3.50453	down	--
c66810.graph_c0	37.98	34.24	27.51	59.15	89.87	57.28	0.00191562	0.743083	up	--
c68280.graph_c0	12.35	11.21	15.19	22.57	48.53	44.85	2.15231e-05	1.48839	up	--
c51299.graph_c0	15.77	17.62	15.38	46.82	47.82	45.01	1.93547e-19	1.36165	up	--
c61079.graph_c0	19.2	16.74	19.16	27.68	32.58	37.85	0.00495828	0.674163	up	K03715|5.10215e-26|bvg:104901921|K03715 1,2-diacylglycerol 3-beta-galactosyltransferase [EC:2.4.1.46] | (RefSeq) monogalactosyldiacylglycerol synthase 2, chloroplastic-like
c54278.graph_c0	17.12	10.88	16.5	7.47	5.06	9.09	0.000945929	-1.15616	down	--
c66333.graph_c0	18.89	22.99	16.3	29.58	35.07	36.33	4.02144e-05	0.772699	up	K11665|0|vvi:100250397|K11665 DNA helicase INO80 [EC:3.6.4.12] | (RefSeq) DNA helicase INO80
c50803.graph_c0	12.91	14.37	12.65	25.83	46.47	44.31	3.48926e-06	1.37503	up	K00134|1.60514e-78|jcu:105646156|K00134 glyceraldehyde 3-phosphate dehydrogenase [EC:1.2.1.12] | (RefSeq) glyceraldehyde-3-phosphate dehydrogenase GAPCP2, chloroplastic
c65784.graph_c0	2.69	2.74	5.78	0.8	0.38	1.11	1.25822e-05	-2.23679	down	K01051|0|tcc:TCM_026688|K01051 pectinesterase [EC:3.1.1.11] | (RefSeq) Plant invertase/pectin methylesterase inhibitor superfamily
c53354.graph_c1	2.64	7.78	1.62	0.43	0	0.06	0.000197067	-2.88211	down	--
c55197.graph_c0	41.07	52.4	32.18	0	0	0	1.40191e-47	-9.14507	down	--
c38448.graph_c0	4.03	5.09	7.13	0.68	0.39	0.68	2.90555e-12	-3.14873	down	--
c56213.graph_c0	18.08	17.03	17.06	36.91	42.16	46.8	7.8148e-09	1.10015	up	K11647|0|vvi:100264840|K11647 SWI/SNF-related matrix-associated actin-dependent regulator of chromatin subfamily A member 2/4 [EC:3.6.4.-] | (RefSeq) probable ATP-dependent DNA helicase CHR12
c68355.graph_c0	113.8	138.5	122.42	85	70.97	61.54	6.46066e-07	-0.923272	down	K12839|4.81983e-50|pxb:103946409|K12839 survival of motor neuron-related-splicing factor 30 | (RefSeq) survival of motor neuron-related-splicing factor 30-like
c51559.graph_c0	1.91	3.83	3.88	1.7	0.33	0.76	0.000905288	-1.96179	down	K01051|8.96796e-14|crb:CARUB_v10003619mg|K01051 pectinesterase [EC:3.1.1.11] | (RefSeq) hypothetical protein
c67525.graph_c0	7.43	7.37	9.72	6.13	7.02	5.49	0.00477498	-0.687741	down	K10572|4.20161e-101|vvi:100243814|K10572 inositol-pentakisphosphate 2-kinase [EC:2.7.1.158] | (RefSeq) inositol-pentakisphosphate 2-kinase
c66865.graph_c0	55.35	41.9	39.94	245.32	177.52	124.59	1.72229e-10	1.83227	up	--
c68832.graph_c0	6.41	2.6	4.6	32.9	18.72	4.35	0.00310044	1.68838	up	--
c58095.graph_c0	127.45	155.65	136.88	231.29	474.62	654.7	0.000103537	1.48527	up	K08232|0|vvi:100233035|K08232 monodehydroascorbate reductase (NADH) [EC:1.6.5.4] | (RefSeq) monodehydroascorbate reductase
c59199.graph_c0	4.01	2.74	3.94	6.51	13.25	11.65	5.51095e-05	1.78798	up	--
c55452.graph_c0	3.2	8.11	6.19	2.27	2	2.5	0.000263088	-1.42547	down	--
c56137.graph_c0	21.24	21.77	25.31	13.34	19.74	12.11	0.00360956	-0.767868	down	--
c66377.graph_c2	2708.67	1450.5	2394.42	359.32	342.68	511.09	1.17972e-14	-2.52393	down	--
c57112.graph_c0	14.19	10.97	12.34	22.99	19.13	25.38	0.00276553	0.682482	up	--
c55203.graph_c1	1.27	0.22	0.76	1.18	17.24	21.32	2.61454e-05	3.08217	up	K09422|1.0298e-49|pmum:103341502|K09422 myb proto-oncogene protein, plant | (RefSeq) transcription factor MYB21
c68825.graph_c0	33.91	39.07	62.04	108.91	107.12	64.93	0.00872151	0.865336	up	--
c59240.graph_c0	18.43	13.57	14.65	27.13	25.09	36.37	0.0024416	0.739694	up	K10084|6.3618e-94|vvi:100245051|K10084 ER degradation enhancer, mannosidase alpha-like 1 | (RefSeq) alpha-mannosidase I MNS5
c44826.graph_c0	3.29	3.13	2.25	1.76	0.31	0.95	0.00752606	-1.41622	down	K04730|0|vvi:100243617|K04730 interleukin-1 receptor-associated kinase 1 [EC:2.7.11.1] | (RefSeq) serine/threonine-protein kinase CDL1
c61713.graph_c0	8.27	9.87	7.54	14.38	38.86	41.3	5.02608e-05	1.6592	up	--
c55124.graph_c0	6.66	1.59	4.02	8.85	27.69	36.42	0.000178437	2.15511	up	--
c63039.graph_c0	13.9	12.26	14.06	10.26	8.26	6.64	0.000744436	-0.915417	down	K03644|0|pvu:PHAVU_007G021800g|K03644 lipoyl synthase [EC:2.8.1.8] | (RefSeq) hypothetical protein
c41701.graph_c0	48.68	49.33	43.72	15.63	6.35	14.56	6.72481e-09	-2.02633	down	--
c57770.graph_c1	0.69	1.78	0.45	2.1	8.71	3.37	0.000800644	2.06317	up	K12620|5.20647e-63|jcu:105637986|K12620 U6 snRNA-associated Sm-like protein LSm1 | (RefSeq) sm-like protein LSM1B
c58627.graph_c0	3.38	5.76	3.88	1.63	1.28	2.27	0.000123605	-1.40249	down	--
c61467.graph_c0	43.94	38.78	40.16	4.93	2.82	4.28	1.70098e-38	-3.34088	down	K21026|3.30324e-83|pop:POPTR_0004s05360g|K21026 acetylajmaline esterase [EC:3.1.1.80] | (RefSeq) POPTRDRAFT_855395; GDSL-motif lipase/hydrolase family protein
c58045.graph_c0	11.76	13.57	12.11	10.46	7.67	8.9	0.000423446	-0.69194	down	--
c59000.graph_c0	158.1	239.62	144.14	35.93	34.62	25.73	1.20772e-20	-2.45971	down	--
c66541.graph_c0	4.81	5.76	5.97	6.34	10.76	14.07	0.00200046	1.17107	up	K11436|0|vvi:100253139|K11436 type I protein arginine methyltransferase [EC:2.1.1.319] | (RefSeq) probable protein arginine N-methyltransferase 3
c63509.graph_c0	27.47	25.85	28.65	11.18	9.64	7.5	9.01174e-13	-1.6344	down	K17592|1.8415e-130|pper:PRUPE_ppa000123mg|K17592 sacsin | (RefSeq) hypothetical protein
c30928.graph_c0	34.39	26.67	27.58	1.8	0	1.11	1.1765e-16	-4.55895	down	--
c44354.graph_c0	2.97	3.12	2.9	6.1	12.62	11.73	1.84353e-05	1.52848	up	K03027|0|tcc:TCM_030603|K03027 DNA-directed RNA polymerases I and III subunit RPAC1 | (RefSeq) DNA-directed RNA polymerases I and III subunit rpac1 isoform 3
c57155.graph_c0	15.91	20.57	11.03	5.47	3.56	3.26	8.51343e-15	-2.55586	down	K09338|7.63122e-50|sind:105167974|K09338 homeobox-leucine zipper protein | (RefSeq) homeobox-leucine zipper protein MERISTEM L1-like
c38021.graph_c0	2.39	2.41	2.05	0.98	0.73	1.07	8.52921e-06	-1.39749	down	--
c55690.graph_c0	10.63	15.64	15.43	7.38	1.79	3.18	0.000118689	-1.78353	down	--
c68307.graph_c0	9.23	10.37	9.45	24.44	23	13.8	3.89454e-05	0.993277	up	--
c57173.graph_c0	5.25	5.42	4.87	5.33	28.27	25.19	0.00162765	1.64985	up	--
c61869.graph_c1	26.54	27.21	26.91	37.95	64.06	71.05	0.00118517	0.94395	up	--
c52816.graph_c0	1.39	0.36	1.29	12.02	17.16	18.97	3.27945e-13	3.51022	up	--
c60907.graph_c0	6.21	9.85	16.23	0.84	0.77	4.8	1.8687e-06	-2.6314	down	--
c60051.graph_c1	108.13	110.53	98.35	61.18	31.68	46.34	9.3606e-07	-1.32582	down	--
c30779.graph_c0	5.56	7.32	5.29	13.18	12.43	8.77	0.00265373	0.746823	up	--
c66691.graph_c1	3.05	3.75	5.37	11.13	12.05	8.97	1.69569e-05	1.26913	up	--
c42721.graph_c0	2.75	4.04	3.5	0.93	1.25	1.7	2.02861e-05	-1.48031	down	--
c63161.graph_c0	44.45	39.05	56.99	21	15.27	13.14	2.58904e-11	-1.73694	down	--
c51679.graph_c0	3.1	5.13	2.54	0.87	0.4	0.72	4.61667e-09	-2.50211	down	--
c57228.graph_c0	11.32	14.61	10.08	2.3	1.86	1.99	2.00548e-26	-2.66669	down	--
c66181.graph_c0	2.45	3.14	1.76	1.65	0.19	0.54	0.00459527	-1.65255	down	--
c57861.graph_c0	1.5	2.15	1.36	0.95	0.35	0.82	0.00386272	-1.29717	down	--
c52713.graph_c0	5.91	6.17	5.34	4.66	4.2	2.72	0.00570606	-0.722342	down	--
c68507.graph_c0	3.15	6.35	5.64	0.98	2.47	0.79	0.00177608	-1.64763	down	K18121|8.00425e-11|csv:101204237|K18121 glyoxylate/succinic semialdehyde reductase [EC:1.1.1.79 1.1.1.-] | (RefSeq) glyoxylate/succinic semialdehyde reductase 2, chloroplastic
c63307.graph_c0	40.97	44.56	39.41	68.96	82.87	74.51	1.08247e-05	0.722669	up	K07466|7.65763e-36|atr:18434835|K07466 replication factor A1 | (RefSeq) uncharacterized protein At4g28440
c44295.graph_c0	75.81	55.74	65.16	136.1	112.97	110.57	0.000505274	0.720736	up	--
c61510.graph_c0	10.85	5.88	8.96	77.36	150.59	25.15	9.99445e-09	2.99891	up	K01057|2.26662e-75|pvu:PHAVU_003G040800g|K01057 6-phosphogluconolactonase [EC:3.1.1.31] | (RefSeq) hypothetical protein
c56119.graph_c0	9.81	9.11	8.21	13.37	19.56	25.25	0.00172755	0.936904	up	K12619|0|vvi:100263222|K12619 5'-3' exoribonuclease 2 [EC:3.1.13.-] | (RefSeq) 5'-3' exoribonuclease 3
c51068.graph_c0	2.22	3.89	1.36	0.13	0.06	0.98	0.00424974	-2.14061	down	K17095|8.54227e-132|tcc:TCM_025889|K17095 annexin A7/11 | (RefSeq) Annexin 8, putative
c64535.graph_c1	24.46	26.48	25.61	39.95	51.34	39.47	0.00273188	0.614985	up	--
c66171.graph_c0	11.07	18.55	13.38	4.76	7.12	2.98	1.93182e-07	-2.01532	down	K01188|1.37254e-119|rcu:8289192|K01188 beta-glucosidase [EC:3.2.1.21] | (RefSeq) vicianin hydrolase
c59818.graph_c0	16.57	13.46	11.54	35.52	36.69	26.84	2.15951e-08	1.15464	up	--
c65520.graph_c0	4.86	4.08	5.35	2.63	1.1	2.88	0.00030936	-1.54637	down	--
c59150.graph_c0	3676.41	4443.49	5609.03	7621.29	12889.2	8484.3	0.00305096	0.896918	up	--
c53811.graph_c0	4.42	7.66	6.49	0.54	0.69	0.71	5.88512e-14	-2.78486	down	--
c54776.graph_c0	17.04	16.17	17	13.58	7.7	9.26	0.00136008	-0.873923	down	--
c56785.graph_c0	0.57	0.49	0.29	1.82	1.47	1.54	0.00126128	1.61237	up	K17108|1.42914e-10|gmx:100777599|K17108 non-lysosomal glucosylceramidase [EC:3.2.1.45] | (RefSeq) non-lysosomal glucosylceramidase-like
c53253.graph_c0	18.1	19.53	18.51	3.89	4.85	3.24	1.54366e-37	-2.74276	down	--
c54508.graph_c0	107.43	127.22	117.5	92.47	68.45	70.83	3.4898e-05	-0.749095	down	K01845|0|rcu:8262732|K01845 glutamate-1-semialdehyde 2,1-aminomutase [EC:5.4.3.8] | (RefSeq) glutamate-1-semialdehyde 2,1-aminomutase 2, chloroplastic
c48627.graph_c0	5.99	6.33	7.85	1.22	0.65	0.19	1.53521e-10	-3.15979	down	--
c51302.graph_c0	58.4	47.75	51.12	22.61	9.55	16	2.87526e-08	-1.80106	down	--
c60415.graph_c1	10.07	9.55	10.96	27.14	23.14	12.41	0.00086393	1.1555	up	--
c67561.graph_c0	18.4	37.41	46.12	21.19	8.96	9.33	0.00231686	-1.37709	down	--
c53739.graph_c0	8.51	8.32	9.48	6.17	6.57	5.44	0.0041238	-0.63427	down	--
c54135.graph_c0	1.33	1.56	1.4	4.73	3.19	3.72	3.50065e-06	1.26102	up	--
c31443.graph_c0	6.45	8.29	9.53	3.26	0.92	1.95	7.29013e-06	-2.01004	down	--
c66670.graph_c1	19.74	15.78	17.7	53.3	25.84	20.11	0.00874636	0.923769	up	--
c67255.graph_c0	7.49	5.52	5.87	11.91	11.69	12.6	0.000393867	0.652494	up	K02349|0|pper:PRUPE_ppa020963mg|K02349 DNA polymerase theta [EC:2.7.7.7] | (RefSeq) hypothetical protein
c51890.graph_c0	19.64	24.34	17.89	9.78	14.69	9.35	0.000971038	-0.716754	down	--
c53388.graph_c0	3.03	3.22	2.45	7.31	5.94	3.97	0.00232554	1.0224	up	K03322|0|gmx:100797298|K03322 manganese transport protein | (RefSeq) metal transporter Nramp6-like
c68938.graph_c0	11.71	14.8	9.27	31.96	33.64	24.3	7.1143e-06	1.15941	up	--
c61958.graph_c0	11.84	11.73	10.38	24.04	40.08	19.74	0.000620845	1.12629	up	--
c66139.graph_c0	6.53	5.84	6.2	11.02	16.73	17.31	4.29639e-05	1.08081	up	K03002|0|vvi:100241130|K03002 DNA-directed RNA polymerase I subunit RPA2 [EC:2.7.7.6] | (RefSeq) POLR1B; DNA-directed RNA polymerase I subunit 2
c49893.graph_c0	6.31	5.66	7.21	8.45	21.1	24.67	0.00260205	1.26691	up	--
c31677.graph_c0	5.09	4.89	1.82	1.79	33.58	24.98	0.00902034	1.81974	up	--
c61021.graph_c0	15.28	13.6	20.8	6.53	2.29	4.37	4.42656e-17	-2.72707	down	--
c67789.graph_c1	69.23	90.48	70.13	50.52	40.21	44.07	7.19865e-06	-0.852614	down	--
c44768.graph_c0	0.71	1.02	0.63	3.92	3.08	3.04	7.67416e-07	1.75244	up	--
c66439.graph_c0	8.59	14.1	12.65	7.6	6.47	5.94	2.57114e-05	-0.986329	down	--
c55938.graph_c0	253.96	256.77	278.46	111.53	71.78	75.39	5.68607e-15	-1.73854	down	K08242|0|aip:107609799|K08242 24-methylenesterol C-methyltransferase [EC:2.1.1.143] | (RefSeq) 24-methylenesterol C-methyltransferase 2
c59905.graph_c0	235.05	220.93	187.17	144.9	97.27	95.02	1.39526e-06	-1.05985	down	K00423|6.86699e-160|vvi:100251280|K00423 L-ascorbate oxidase [EC:1.10.3.3] | (RefSeq) L-ascorbate oxidase
c65047.graph_c0	3.73	4.74	2.98	3.02	2.54	2.17	0.00822015	-0.696006	down	--
c43458.graph_c0	13.31	15.81	11.03	16.72	53.2	45.91	0.00530197	1.27995	up	K13414|7.29376e-19|cam:101498916|K13414 mitogen-activated protein kinase kinase kinase 1 [EC:2.7.11.25] | (RefSeq) mitogen-activated protein kinase kinase kinase 1-like
c45179.graph_c0	1.31	2.93	2.86	0.42	1.65	1.07	0.00537473	-1.63155	down	--
c44981.graph_c0	4.54	5.51	3.97	0.45	2.39	1.55	1.69648e-05	-1.97215	down	--
c66867.graph_c1	65.7	69.98	64.45	148.33	149.9	164.78	1.53219e-10	0.966699	up	--
c67276.graph_c1	6.33	8.54	7.36	9.55	4.65	4.73	0.000145719	-1.15632	down	K01246|2.55746e-114|sind:105158309|K01246 DNA-3-methyladenine glycosylase I [EC:3.2.2.20] | (RefSeq) uncharacterized LOC105158309
c56854.graph_c0	4.16	6.21	6.05	6.02	94.37	56.66	0.000122153	2.57195	up	--
c68862.graph_c2	1.31	2.4	1.4	2.92	2.59	4.24	0.00444376	0.88366	up	--
c49596.graph_c0	49.84	53.3	60.51	28.43	23.62	31.81	7.61574e-07	-1.08618	down	--
c66006.graph_c0	14.75	16.38	14.55	7.26	3.77	6.46	4.16431e-07	-1.65573	down	K00430|1.38374e-59|mdm:103430340|K00430 peroxidase [EC:1.11.1.7] | (RefSeq) peroxidase 47
c55397.graph_c0	25.72	24.17	20.29	9.18	8.41	16.88	0.00130323	-1.11878	down	--
c50406.graph_c1	1.9	0.6	1.78	5.68	11.21	10.78	0.000121666	2.19882	up	--
c52492.graph_c0	27.5	23.43	29.25	20.12	16.49	19.62	0.00189116	-0.648745	down	K01711|2.09436e-137|cit:102613014|K01711 GDPmannose 4,6-dehydratase [EC:4.2.1.47] | (RefSeq) GDP-mannose 4,6 dehydratase 1
c59025.graph_c0	18.62	27.62	19.79	1.64	1.49	2.43	1.33987e-30	-3.61682	down	--
c58259.graph_c0	1.41	2.37	2.65	0.25	1.72	0.26	0.00848734	-1.73621	down	--
c44259.graph_c0	12.64	47.79	4.61	64.27	193.7	74.64	0.00281265	1.91056	up	K09338|6.15084e-36|sind:105156051|K09338 homeobox-leucine zipper protein | (RefSeq) homeobox-leucine zipper protein ATHB-12-like
c55679.graph_c0	2	2.63	4.9	0.22	0.34	0.44	1.70292e-08	-3.17946	down	--
c50665.graph_c0	15.71	18.43	15.55	24.02	30.04	31.02	0.00478605	0.641904	up	--
c56647.graph_c0	9.41	15.27	8.42	7.73	4.4	6.52	0.0065265	-0.926908	down	--
c59650.graph_c0	11.47	11.55	13.03	32.26	28.04	38.93	1.49973e-08	1.28697	up	K14611|0|sot:102584426|K14611 solute carrier family 23 (nucleobase transporter), member 1/2 | (RefSeq) nucleobase-ascorbate transporter 3
c58541.graph_c0	1.16	0.84	2.8	0.14	0.18	0.76	0.00401687	-1.95411	down	--
c62675.graph_c0	116.52	132.92	134.55	73.18	41.5	47.19	2.27734e-08	-1.38551	down	--
c64608.graph_c0	1.48	1.83	1.7	0.33	0.12	0.49	8.49911e-07	-2.36007	down	--
c60615.graph_c0	6.2	0.94	1.13	4.59	15.91	31.83	0.00134406	2.22956	up	--
c58368.graph_c2	4.05	6.47	7.23	12.32	86.81	93.53	1.8359e-07	3.25665	up	K01193|1.16546e-167|tcc:TCM_029039|K01193 beta-fructofuranosidase [EC:3.2.1.26] | (RefSeq) Glycosyl hydrolases family 32 protein isoform 1
c63482.graph_c0	15.08	15.42	11.04	19.44	27.37	24.77	0.00719582	0.624595	up	--
c57351.graph_c0	0.84	0.65	0.77	3.78	7.81	10.22	3.02497e-07	2.92402	up	--
c58637.graph_c0	17.74	20.6	17.22	4.01	2.61	5.25	7.43779e-17	-2.30981	down	--
c55430.graph_c0	309.58	325.3	228.95	589.29	548.39	423.86	0.00599229	0.640951	up	K00434|5.82261e-64|spen:107023536|K00434 L-ascorbate peroxidase [EC:1.11.1.11] | (RefSeq) L-ascorbate peroxidase 1, cytosolic-like
c49024.graph_c0	5.3	9.46	2.59	0.2	0.09	0.1	3.58422e-11	-4.47759	down	--
c62361.graph_c1	6.14	6.2	6.11	9.38	10.71	10.9	0.00083046	0.648087	up	K19026|0|vvi:100247348|K19026 spatacsin | (RefSeq) uncharacterized LOC100247348
c25351.graph_c0	28.71	28.58	30.16	21.33	18.53	21.42	0.000352692	-0.660308	down	K03809|1.2398e-124|vvi:100247950|K03809 NAD(P)H dehydrogenase (quinone) [EC:1.6.5.2] | (RefSeq) probable NAD(P)H dehydrogenase (quinone) FQR1-like 2
c51865.graph_c0	3.53	5.33	4.25	1.38	1.36	1.52	6.19017e-07	-1.69221	down	--
c65792.graph_c0	55.12	80.95	81.68	22.84	31.7	23.08	1.37374e-07	-1.35263	down	--
c46692.graph_c0	4.22	2.18	2.53	6.79	33.77	48.09	1.80011e-06	2.79194	up	K19038|5.0578e-42|egr:104424976|K19038 E3 ubiquitin-protein ligase ATL41 [EC:2.3.2.27] | (RefSeq) E3 ubiquitin-protein ligase ATL41
c64534.graph_c0	21.25	19.56	20.6	39.06	43.8	46.97	1.65692e-07	0.868677	up	--
c59031.graph_c0	121.37	222.02	243.03	7.88	1.24	7.9	5.39055e-17	-4.71278	down	K01728|4.42822e-161|gmx:100779940|K01728 pectate lyase [EC:4.2.2.2] | (RefSeq) probable pectate lyase 22-like
c49262.graph_c0	5.23	7.5	6.45	3.88	3.42	3.41	0.000232498	-0.973368	down	K05933|5.87873e-116|vvi:100257676|K05933 aminocyclopropanecarboxylate oxidase [EC:1.14.17.4] | (RefSeq) ACO3; 1-aminocyclopropane-1-carboxylate oxidase 1
c47950.graph_c0	43.14	35.78	52.14	97.57	108.27	94.74	6.73592e-06	1.02964	up	--
c56406.graph_c0	113.82	113.8	130.48	196.54	476.64	327.74	0.000292447	1.35295	up	K01535|0|sind:105162838|K01535 H+-transporting ATPase [EC:3.6.3.6] | (RefSeq) plasma membrane ATPase 4-like
c50277.graph_c0	0.96	0.23	0.22	0.42	1.53	12.5	0.00248529	2.33675	up	K14411|5.40535e-30|cic:CICLE_v10027463mg|K14411 RNA-binding protein Musashi | (RefSeq) hypothetical protein
c62595.graph_c0	60.76	56.48	60.82	34.94	14.53	17.51	6.21393e-06	-1.51434	down	--
c38242.graph_c0	45.3	33.15	42.41	122.81	105.82	76.73	7.18893e-06	1.15272	up	K14493|0|jcu:105647602|K14493 gibberellin receptor GID1 [EC:3.-.-.-] | (RefSeq) gibberellin receptor GID1C
c66872.graph_c0	28.42	37.2	34	20.02	10.97	16.29	1.38473e-06	-1.24271	down	--
c60173.graph_c0	1.56	6.46	1.95	12.23	7.57	7.81	0.00611006	1.29457	up	K11252|8.20453e-13|pda:103696582|K11252 histone H2B | (RefSeq) histone H2B.11-like
c58946.graph_c0	13.46	11.9	10.99	36.03	66.14	56.23	4.53895e-11	1.94412	up	K15113|2.80963e-154|sind:105163896|K15113 solute carrier family 25 (mitochondrial iron transporter), member 28/37 | (RefSeq) mitoferrin-like
c57644.graph_c0	36.85	16.82	35.13	4.57	4.14	4.13	1.06864e-15	-2.74547	down	K01114|0|egr:104429999|K01114 phospholipase C [EC:3.1.4.3] | (RefSeq) non-specific phospholipase C3
c66996.graph_c1	37.06	9.94	34.04	239.69	193.78	150.91	1.40436e-07	2.43567	up	--
c57385.graph_c0	13.65	12.35	14.45	11.72	7.34	8.2	0.00624972	-0.686713	down	K09523|0|sind:105161387|K09523 DnaJ homolog subfamily C member 3 | (RefSeq) dnaJ protein P58IPK homolog
c63615.graph_c0	5.5	11	3.21	9.36	8.15	6.23	0.00256006	0.928074	up	--
c54503.graph_c1	5.36	4.44	5.26	17.27	10.96	10.79	4.97266e-06	1.21007	up	--
c57007.graph_c1	8.62	11.08	9.24	15.26	22.39	22.14	0.00102086	0.883126	up	--
c50882.graph_c0	20.17	23.78	18.87	15.48	8.01	7.59	0.000266928	-1.12498	down	--
c63166.graph_c0	1.29	2.43	1.92	1.04	0.08	0.4	0.000600133	-2.16746	down	--
c42184.graph_c0	7.27	8.91	7.86	2.75	3.21	3.57	5.03481e-08	-1.44389	down	--
c60334.graph_c1	0.51	1.01	0.63	0.63	4	5.18	0.00421097	1.78041	up	K11498|0|nnu:104607510|K11498 centromeric protein E | (RefSeq) kinesin-like protein KIN-7E
c54976.graph_c0	0.67	1.14	0.7	3.4	5.21	2.07	0.000205809	1.79312	up	--
c55464.graph_c0	12.77	10.52	12.05	22.13	19.23	19.17	0.000359801	0.654553	up	--
c48729.graph_c0	4.09	3.02	13.93	1.09	0.92	0.58	2.45492e-06	-2.80026	down	--
c61437.graph_c0	71.45	57.34	62.76	5.97	1.66	1.73	4.96968e-23	-4.27619	down	--
c49429.graph_c0	1.41	1.72	3.47	0.04	0.1	0	4.01402e-11	-4.58622	down	K07964|0|cit:102614850|K07964 heparanase [EC:3.2.1.166] | (RefSeq) heparanase-like protein 2
c49962.graph_c0	8.5	9.64	9.55	13.15	17.56	15.89	0.00844376	0.628667	up	--
c66514.graph_c0	109.2	103.71	96.64	59.68	33.16	38.59	1.16167e-07	-1.38621	down	--
c59467.graph_c0	2.67	5.88	17.48	0.38	0.99	1.19	2.24184e-07	-3.1689	down	--
c66423.graph_c1	45.42	40.69	56.23	28.51	18.52	27.74	6.87804e-05	-1.1262	down	K10999|1.30987e-123|jcu:105636590|K10999 cellulose synthase A [EC:2.4.1.12] | (RefSeq) cellulose synthase A catalytic subunit 2 [UDP-forming]
c41096.graph_c0	70.41	72.15	78.94	65.24	55.01	39.29	0.00666201	-0.635272	down	K03946|1.78604e-10|jcu:105647260|K03946 NADH dehydrogenase (ubiquinone) 1 alpha subcomplex subunit 2 | (RefSeq) NADH dehydrogenase [ubiquinone] 1 alpha subcomplex subunit 2
c61161.graph_c0	9.24	16	14.24	7.5	5.94	8.29	0.00519573	-0.775001	down	--
c56217.graph_c0	50.98	57.75	56.98	17.24	12.1	16.54	9.21472e-22	-1.9769	down	K00873|3.8251e-143|gra:105765485|K00873 pyruvate kinase [EC:2.7.1.40] | (RefSeq) plastidial pyruvate kinase 2-like
c44412.graph_c0	19.71	31.41	17.93	29.95	75.91	78.56	0.00336299	1.21951	up	--
c47848.graph_c1	11	17.26	11.5	2.49	1.75	2.31	1.93268e-12	-2.77504	down	--
c62372.graph_c0	16.38	51	24.3	12.08	214.52	296.63	0.00555546	1.94111	up	--
c51287.graph_c0	6.38	13.94	6.52	0	0	0	5.44994e-23	-6.99384	down	--
c52792.graph_c0	119.24	125.37	93.15	69.4	63.5	67.9	1.65041e-06	-0.773193	down	K00864|0|csv:101210335|K00864 glycerol kinase [EC:2.7.1.30] | (RefSeq) glycerol kinase
c69060.graph_c0	226.85	405.62	227.86	2.73	1.47	2.51	4.92789e-66	-6.79018	down	--
c43204.graph_c0	12.09	28.87	15.34	5.51	5.84	2.99	3.97248e-07	-2.00187	down	--
c57977.graph_c0	88.59	89.22	67.17	150.86	119.5	106.04	8.55302e-08	0.860949	up	--
c64733.graph_c0	53.35	87.98	54.91	40.14	26.58	24.48	0.000498336	-0.902254	down	K08193|0|vvi:100246658|K08193 MFS transporter, ACS family, solute carrier family 17 (sodium-dependent inorganic phosphate cotransporter), other | (RefSeq) sodium-dependent phosphate transport protein 1, chloroplastic
c65551.graph_c0	24.38	24.18	22.56	15.94	5.68	8.69	0.000280551	-1.31558	down	--
c51806.graph_c1	4.88	7.9	5.9	3.69	2.05	1.51	0.000653756	-1.42143	down	--
c61324.graph_c1	0.55	0.46	0.46	1.45	0.86	2.41	0.00206915	1.31105	up	K10737|0|sot:102581695|K10737 DNA helicase MCM8 [EC:3.6.4.12] | (RefSeq) probable DNA helicase MCM8
c44510.graph_c0	11.5	13.3	9.87	20.95	29.17	36.73	8.0225e-05	1.15911	up	K11339|2.05203e-62|rcu:8288542|K11339 mortality factor 4-like protein 1 | (RefSeq) protein MRG2
c58047.graph_c0	1.49	2.99	5.39	8.9	103.62	98.69	5.65726e-08	3.62977	up	--
c53973.graph_c0	34.9	32.78	60.78	26.94	22.82	18.91	0.00113941	-1.03757	down	K16276|0|vvi:100267228|K16276 zinc finger protein-like protein | (RefSeq) zinc finger protein BRUTUS-like At1g18910
c42262.graph_c0	30.51	7.41	11.61	82.07	48.48	41.92	0.00301622	1.49967	up	--
c59253.graph_c0	38.48	20.34	30.3	104.12	64.96	47.45	0.00209091	1.01748	up	--
c42177.graph_c0	29.12	23.97	25.17	50.01	51.16	36.49	0.00411866	0.638805	up	--
c59991.graph_c4	17.26	13.48	14.64	18	115.9	143.79	0.000101432	2.20626	up	--
c61569.graph_c0	4.58	3.87	2.04	0.65	0.3	0.51	5.56735e-09	-2.47159	down	--
c55522.graph_c2	69.14	86.05	76.02	37.84	15.48	20.16	2.38874e-07	-1.75049	down	--
c52334.graph_c0	8.52	43.89	6.79	6.27	5.21	4.53	0.000492268	-0.745647	down	--
c52468.graph_c0	6.56	6.59	6.79	7.59	38.88	40.78	0.00106287	1.64238	up	--
c64708.graph_c0	7	6.76	6.11	4.75	4.04	3.72	9.27152e-05	-0.806148	down	K09518|9.04143e-159|sly:101261306|K09518 DnaJ homolog subfamily B member 12 | (RefSeq) chaperone protein dnaJ 49
c64663.graph_c0	5.59	6.4	5.75	9.7	16.73	19.18	5.87422e-05	1.42266	up	K12116|0|gmx:100301889|K12116 flavin-binding kelch repeat F-box protein 1 | (RefSeq) FKF1; circadian clock-associated FKF1
c61560.graph_c1	10.64	7.47	5.58	14.08	18.57	17.44	0.000143442	1.36652	up	K02684|0|vvi:100260326|K02684 DNA primase small subunit [EC:2.7.7.-] | (RefSeq) DNA primase small subunit
c68858.graph_c0	139.88	108.19	108.22	310.14	322.58	218.9	2.8971e-06	1.08767	up	K01373|0|sind:105172913|K01373 cathepsin F [EC:3.4.22.41] | (RefSeq) cysteine proteinase RD19a-like
c46789.graph_c0	23.07	23.3	24.76	9.07	5.02	8.18	6.34604e-11	-1.78469	down	--
c44085.graph_c0	1.37	2.66	2.87	0.54	0.51	0.83	3.24888e-05	-1.937	down	K19892|0|jcu:105630032|K19892 glucan endo-1,3-beta-glucosidase 4 [EC:3.2.1.39] | (RefSeq) glucan endo-1,3-beta-glucosidase 4
c43523.graph_c0	2.25	3.78	2.48	7.21	14.56	14.98	0.000305246	1.79188	up	K03696|4.81297e-77|cic:CICLE_v100308632m|K03696 ATP-dependent Clp protease ATP-binding subunit ClpC | (RefSeq) hypothetical protein
c68784.graph_c0	17.46	24.51	19.16	6.8	2.73	9.15	0.000953285	-1.57896	down	--
c60757.graph_c0	2.44	3.14	2.98	2.17	1.97	1.74	0.00645594	-0.677318	down	--
c59441.graph_c0	22.07	18.6	17.32	32.61	34.47	41.54	0.00474869	0.725555	up	K04733|1.45936e-100|pmum:103328636|K04733 interleukin-1 receptor-associated kinase 4 [EC:2.7.11.1] | (RefSeq) LEAF RUST 10 DISEASE-RESISTANCE LOCUS RECEPTOR-LIKE PROTEIN KINASE-like 1.3
c68233.graph_c0	15.03	18.01	17.8	10.55	6.9	7.71	1.2402e-06	-1.11631	down	K05387|0|rcu:8273639|K05387 glutamate receptor, ionotropic, plant | (RefSeq) glutamate receptor 3.3
c65563.graph_c1	69.85	101.04	110.82	66.85	51.12	42.3	0.00157687	-0.874321	down	--
c59354.graph_c1	0.52	0.63	0.91	0.86	2.69	3.11	0.00461959	1.41741	up	--
c68282.graph_c1	8.81	16.58	18.56	6.93	3.97	7.12	0.00039504	-1.34517	down	--
c50005.graph_c0	8.87	14.96	10.45	6.35	3.28	2.65	3.62839e-05	-1.45963	down	--
c53329.graph_c0	741.22	862.3	691.7	312.13	105.57	337	4.02524e-05	-1.66103	down	--
c59230.graph_c0	7.69	10.88	7.75	4.98	2.97	2.67	1.15517e-06	-1.42617	down	--
c63393.graph_c0	7.32	4.55	7.64	9.21	105.63	61.14	2.67247e-05	2.60405	up	--
c65647.graph_c0	9.34	5.09	8.11	30.19	28.19	27.95	2.56469e-09	1.73858	up	K04733|1.23965e-89|sot:102580485|K04733 interleukin-1 receptor-associated kinase 4 [EC:2.7.11.1] | (RefSeq) probable L-type lectin-domain containing receptor kinase S.5
c31708.graph_c0	10.06	13.11	13.01	4.67	3.73	8.14	0.00096956	-1.21643	down	K12462|2.33966e-90|fve:101297596|K12462 Rho GDP-dissociation inhibitor | (RefSeq) rho GDP-dissociation inhibitor 1-like
c59329.graph_c1	34.82	61.36	46.76	84.39	217.93	246.36	0.00037823	1.74759	up	K06617|0|rcu:8267687|K06617 raffinose synthase [EC:2.4.1.82] | (RefSeq) probable galactinol--sucrose galactosyltransferase 1
c52787.graph_c0	6359.81	9912.19	6151.68	2262.6	1983.29	1599.71	7.13456e-17	-2.04893	down	--
c56642.graph_c1	0.31	0.16	0.12	3.15	2.68	1.77	1.40251e-05	2.7398	up	--
c65849.graph_c0	26.13	25.94	23.41	35.19	52.27	44.58	0.00518927	0.644568	up	--
c63116.graph_c0	18108.1	20058.3	16808.2	11761.7	4670.57	5871.8	3.70238e-06	-1.59944	down	K08912|8.61769e-166|cit:107175516|K08912 light-harvesting complex II chlorophyll a/b binding protein 1 | (RefSeq) chlorophyll a-b binding protein of LHCII type 1
c58461.graph_c0	18.04	19.82	13.25	1.36	0.7	0	6.92561e-09	-4.05096	down	K01188|3.31511e-167|nnu:104603498|K01188 beta-glucosidase [EC:3.2.1.21] | (RefSeq) beta-glucosidase 12-like
c57402.graph_c1	56.9	57	41.02	9.64	11.64	8.48	6.71884e-27	-2.47542	down	K15397|1.16816e-157|sly:101262858|K15397 3-ketoacyl-CoA synthase [EC:2.3.1.199] | (RefSeq) 3-ketoacyl-CoA synthase 20-like
c63674.graph_c0	10.64	10.16	8.22	6.37	44.54	77.99	0.002777	1.84448	up	--
c51331.graph_c0	979.37	1534.04	1394.67	1944.77	2187.71	1920.58	0.00833466	0.604823	up	K08770|0|bdi:104585556|K08770 ubiquitin C | (RefSeq) polyubiquitin
c55199.graph_c0	1.32	0.18	0.53	6.31	2.07	4.28	0.00277395	1.83045	up	--
c56856.graph_c0	22.27	19.06	22.59	18.3	10.99	10.97	0.00278648	-0.804102	down	--
c42462.graph_c0	0.97	0.34	0.38	5.9	14.38	4.31	2.76993e-06	3.07981	up	--
c61754.graph_c0	1.57	1.14	1.43	4.66	3.84	2.87	0.00600193	1.0365	up	K00799|5.8989e-35|vvi:100244144|K00799 glutathione S-transferase [EC:2.5.1.18] | (RefSeq) glutathione transferase GST 23
c60480.graph_c5	67.65	73.27	54	34.91	21.57	17.71	9.74608e-07	-1.53058	down	K17756|7.16541e-64|sot:102581445|K17756 long-chain-alcohol oxidase [EC:1.1.3.20] | (RefSeq) long-chain-alcohol oxidase FAO1
c65851.graph_c3	16.32	17.19	14.55	35.65	36.93	30.19	0.00233531	0.882429	up	--
c30963.graph_c0	136.79	145.53	147.48	114.19	92.02	89.3	2.59526e-05	-0.690442	down	K11275|3.99912e-28|tcc:TCM_026313|K11275 histone H1/5 | (RefSeq) Winged-helix DNA-binding transcription factor family protein
c63376.graph_c0	9.87	5.75	6.51	47.75	40.88	32.63	3.61911e-13	2.26181	up	--
c53430.graph_c0	36.17	51.58	49.62	33.39	30.1	30.39	0.00128771	-0.680452	down	K16546|8.81053e-148|pper:PRUPE_ppa010045mg|K16546 FGFR1 oncogene partner | (RefSeq) hypothetical protein
[truncated: 2,633 more rows]

## Sheet: Sumpplementary Table S4
Supplementary Table S4. The DEGs between CK and WS30d-R10d.
#ID	FPKM						P-value	log2FC	Regulated	KEGG_annotation
	CK	CK2	CK3	WS30d-R10d1	WS30d-R10d2	WS30d-R10d3
c62957.graph_c2	3.2	3.84	2.43	1.58	0.79	1.02	0.000460324	-1.58835	down	K14457|4.90642e-08|egu:105052865|K14457 2-acylglycerol O-acyltransferase 2 [EC:2.3.1.22] | (RefSeq) diacylglycerol O-acyltransferase 2
c64906.graph_c0	2.45	1.79	1.91	3.64	4.67	4.3	0.00186621	0.929867	up	--
c50179.graph_c0	6.39	7.97	7.01	2.05	0.13	2.03	0.0031368	-2.1148	down	--
c61988.graph_c0	31.28	34.59	35.19	13.98	6	13.08	5.61118e-06	-1.42879	down	--
c60414.graph_c1	68.69	84.6	66.39	8.45	9.49	35.22	0.000732075	-1.28481	down	K01262|1.05322e-132|vvi:100240821|K01262 Xaa-Pro aminopeptidase [EC:3.4.11.9] | (RefSeq) probable Xaa-Pro aminopeptidase 3
c63297.graph_c2	26.53	41.3	36.76	9.26	0	11.72	0.00831976	-2.07444	down	--
c49999.graph_c0	1.29	2.14	1.07	0.04	0.34	0.44	0.00153768	-2.12389	down	--
c67156.graph_c0	3.69	6.94	2.49	8.4	23.92	7.96	0.000142456	2.32171	up	--
c51763.graph_c0	1.03	1.18	0.68	2	3.22	3.86	0.000322785	1.52107	up	--
c60621.graph_c1	10.73	23.28	4.68	62.86	72.81	117.87	2.53579e-05	2.42263	up	--
c47114.graph_c0	128.07	108.19	121.83	77.17	65.52	88.64	0.000486296	-0.703374	down	--
c68190.graph_c0	50.53	41.73	30.26	18.75	16.89	22.34	3.85518e-05	-0.957748	down	K20607|1.61057e-155|pmum:103329807|K20607 mitogen-activated protein kinase kinase 3 [EC:2.7.12.2] | (RefSeq) mitogen-activated protein kinase kinase 3
c57441.graph_c0	29.84	18.51	22.49	12.44	4.64	6.58	0.000210894	-1.48981	down	--
c54610.graph_c1	6.78	8.2	8.16	15.73	13.42	12.54	0.00157519	0.764146	up	--
c38265.graph_c0	17.52	17.28	17.84	6.12	2.07	9.38	0.00151579	-1.59836	down	--
c62532.graph_c2	65.65	65.2	71.23	32.02	34.65	33.9	3.04894e-05	-1.03417	down	--
c50887.graph_c0	16.57	17.84	14.51	5.45	1.72	6.05	4.02122e-05	-1.89187	down	--
c47358.graph_c0	6.95	12.92	7.99	1.88	3.19	5.01	0.0057626	-1.41618	down	--
c51771.graph_c0	0.13	0.57	0.61	2.08	13.14	3.42	7.82664e-05	3.0043	up	--
c43442.graph_c0	13.38	14.75	16.91	1.01	0	1.77	1.44597e-08	-3.72618	down	--
c62900.graph_c0	6.29	5.2	6.16	10.6	57.88	13.54	0.00424888	1.98795	up	--
c54889.graph_c0	1.29	2.1	0.95	0.12	0.44	0.32	0.0015385	-1.94287	down	K00876|3.04319e-70|sind:105179865|K00876 uridine kinase [EC:2.7.1.48] | (RefSeq) uridine kinase-like protein 5
c50648.graph_c1	8.07	13.74	8.99	3.52	1.94	5.01	0.000121547	-1.57635	down	K17686|0|rcu:8274424|K17686 Cu+-exporting ATPase [EC:3.6.3.54] | (RefSeq) probable copper-transporting ATPase HMA5
c60812.graph_c0	3.69	4.12	2.19	9.07	13.58	6.28	0.00960341	1.26701	up	--
c52637.graph_c0	7.32	17.36	8.81	0.14	0.7	0.16	2.94242e-11	-4.4391	down	--
c46455.graph_c1	26.69	37.39	29.56	17.1	18.98	14.94	0.00127537	-0.935949	down	K00208|1.32651e-96|sind:105163601|K00208 enoyl-[acyl-carrier protein] reductase I [EC:1.3.1.9 1.3.1.10] | (RefSeq) enoyl-[acyl-carrier-protein] reductase [NADH], chloroplastic-like
c53524.graph_c1	10.37	11.34	9.38	20.66	16.71	18.08	5.52056e-05	0.731953	up	K11968|5.60102e-171|rcu:8274237|K11968 ariadne-1 [EC:2.3.2.27] | (RefSeq) probable E3 ubiquitin-protein ligase ARI8
c51284.graph_c0	37.79	33.21	33.6	81.32	78.17	122.13	1.27076e-07	1.28755	up	--
c51612.graph_c0	0.85	1.8	1	0.07	0.29	0.47	0.00459264	-1.82017	down	--
c59718.graph_c0	1.69	2.58	2.29	5.36	3.3	5.73	0.00100181	1.05298	up	K00948|0|tcc:TCM_015773|K00948 ribose-phosphate pyrophosphokinase [EC:2.7.6.1] | (RefSeq) Phosphoribosyltransferase family protein
c44647.graph_c0	0.44	0.08	0.35	4.78	1.38	1.76	0.000279778	2.59097	up	--
c25432.graph_c0	34.33	33.79	31.2	3.45	0.29	2.93	4.6587e-08	-3.5658	down	--
c56688.graph_c0	134.86	153.13	144.19	40.68	38.02	92.15	0.00105081	-1.36207	down	K13947|0|pop:POPTR_0008s12830g|K13947 auxin efflux carrier family | (RefSeq) POPTRDRAFT_803601; PIN1-like family protein
c62577.graph_c0	16.04	10.87	9.39	2.26	3.14	9.25	0.00697287	-1.24874	down	--
c63257.graph_c0	12.3	13.73	12.04	6.1	7.41	7.88	0.00678831	-0.705234	down	--
c53200.graph_c1	1.44	2.3	1.14	0.16	0.11	0.15	3.22835e-09	-3.34245	down	K12489|4.24007e-167|sind:105158221|K12489 Arf-GAP with coiled-coil, ANK repeat and PH domain-containing protein | (RefSeq) ADP-ribosylation factor GTPase-activating protein AGD3
c38261.graph_c0	0	0.34	0.16	6.02	28.42	17.01	2.36271e-11	5.24409	up	--
c41814.graph_c1	29.58	26.78	25.71	4.39	0.77	10.99	0.00146295	-2.18455	down	--
c60500.graph_c6	49.09	54.69	63.41	22.42	6.91	25.86	0.00208056	-1.42823	down	--
c67521.graph_c0	19.99	20.56	24.78	29.01	56.13	45.67	0.00212245	0.924005	up	--
c54130.graph_c0	0.93	2.13	2.28	3.29	9.78	7.9	0.00195615	1.75957	up	--
c51758.graph_c0	44.58	82.71	69.37	5.91	0	4.17	0.000656467	-3.12269	down	K15397|9.53306e-138|adu:107467395|K15397 3-ketoacyl-CoA synthase [EC:2.3.1.199] | (RefSeq) 3-ketoacyl-CoA synthase 6
c18598.graph_c0	27.59	16.17	25.39	1.2	0.13	3.82	4.20184e-05	-3.19673	down	K13946|0|gra:105773444|K13946 auxin influx carrier (AUX1 LAX family) | (RefSeq) auxin transporter-like protein 3
c67396.graph_c0	1.52	0.63	1.02	0.4	0.4	0.36	0.00827684	-1.32601	down	--
c63617.graph_c1	147.1	693.99	335.42	24.07	0.57	71.05	0.00248848	-2.75275	down	--
c51733.graph_c0	3.95	4	2.79	12.19	11.58	12.27	6.31096e-10	1.65334	up	K00975|1.98317e-73|tcc:TCM_034083|K00975 glucose-1-phosphate adenylyltransferase [EC:2.7.7.27] | (RefSeq) ADPGLC-PPase large subunit isoform 1
c62546.graph_c3	25.33	28.64	17.99	22.79	8.46	11.47	0.00483195	-1.18037	down	--
c68582.graph_c0	47.91	51.29	69.72	25.06	27.02	31.09	1.05713e-05	-1.2473	down	K04733|4.71036e-147|cic:CICLE_v10027962mg|K04733 interleukin-1 receptor-associated kinase 4 [EC:2.7.11.1] | (RefSeq) hypothetical protein
c65746.graph_c0	16.45	13.18	6.29	23.76	45.99	40.39	6.75736e-06	1.96639	up	K10581|0|vvi:100266813|K10581 ubiquitin-conjugating enzyme E2 O [EC:2.3.2.24] | (RefSeq) probable ubiquitin-conjugating enzyme E2 24
c56814.graph_c0	4.78	6.45	3.23	0.76	0.53	0.76	1.49665e-06	-2.09651	down	--
c63957.graph_c0	5.09	4.39	3.55	9.68	6.38	13.93	0.00195854	1.09274	up	--
c61491.graph_c1	7.73	8.75	8.14	14.72	13.21	14.33	1.73094e-05	0.750451	up	--
c64151.graph_c1	3.93	0.41	3.21	1.69	256.48	2.17	0.00395539	2.8673	up	K13424|7.32787e-113|sind:105161503|K13424 WRKY transcription factor 33 | (RefSeq) probable WRKY transcription factor 33
c55183.graph_c0	3.77	3.68	4.51	6.01	10.12	10.02	0.00400606	1.0602	up	K19788|0|vvi:100262744|K19788 obg-like ATPase 1 | (RefSeq) ribosome-binding ATPase YchF
c64799.graph_c0	10.02	12.34	8.34	19.77	17.05	22.52	0.000120285	0.867245	up	--
c62163.graph_c0	5.84	5.29	8.05	1.12	0.06	0.68	3.61027e-05	-2.98431	down	--
c62026.graph_c0	70.54	102.42	43.81	191.25	114.01	258.22	0.00653725	1.21306	up	--
c66041.graph_c1	3.38	2.44	3.51	0.12	2.07	0.67	1.10706e-05	-2.80469	down	K03936|1.26743e-137|eus:EUTSA_v10022839mg|K03936 NADH dehydrogenase (ubiquinone) Fe-S protein 3 [EC:1.6.5.3 1.6.99.3] | (RefSeq) hypothetical protein
c42348.graph_c1	0.33	0.45	0.3	0.08	0.02	0.18	0.0071022	-1.80794	down	--
c62791.graph_c0	111.86	124.37	106.81	62.49	42.48	44.55	1.68882e-07	-1.10258	down	K04392|1.83986e-82|cam:101507428|K04392 Ras-related C3 botulinum toxin substrate 1 | (RefSeq) rac-like GTP-binding protein RAC1-like
c64827.graph_c1	88.98	105.52	77.68	577.34	110.54	366.77	0.0015636	1.73245	up	--
c50823.graph_c0	14.69	46.26	13.07	0.3	0.22	0.13	8.21092e-17	-5.82424	down	--
c66961.graph_c1	35.87	34.18	33.3	69.64	43.41	61.71	0.00230091	0.699453	up	K03969|1.73835e-79|vvi:100249595|K03969 phage shock protein A | (RefSeq) membrane-associated protein VIPP1, chloroplastic
c64014.graph_c0	3.89	2.39	3.18	1.91	1.3	0.49	0.00999542	-1.41529	down	K14487|0|gra:105803024|K14487 auxin responsive GH3 gene family | (RefSeq) putative indole-3-acetic acid-amido synthetase GH3.9
c61148.graph_c0	54.34	62.52	55.42	4.08	0.35	14.97	0.00130127	-2.62883	down	--
c68424.graph_c2	21.93	29.84	27.46	6.22	0.93	7.67	0.00027432	-2.28361	down	K17879|4.08982e-80|vvi:100241801|K17879 peroxisomal coenzyme A diphosphatase NUDT7 [EC:3.6.1.-] | (RefSeq) nudix hydrolase 15, mitochondrial
c56091.graph_c0	21.43	31.72	35.84	10.84	5.48	11.67	0.000342629	-1.55073	down	--
c63372.graph_c0	26.47	17.23	18.13	12.61	7.42	6.95	0.00269596	-1.16726	down	--
c65512.graph_c0	24.67	19.27	24.52	5.95	1.88	3.38	8.23475e-09	-2.26426	down	--
c46884.graph_c0	0.21	0.09	0.03	0.9	1.84	1.59	3.74518e-06	3.16802	up	--
c63340.graph_c0	50.23	58.55	54.39	334.77	107.71	172.44	0.000133189	1.38119	up	K14689|0|vvi:100259043|K14689 solute carrier family 30 (zinc transporter), member 2 | (RefSeq) metal tolerance protein 1
c59068.graph_c0	2.86	5.02	3.74	1.27	0.45	1.25	0.00800835	-1.48266	down	--
c44208.graph_c0	0.18	0.06	0.05	1.42	2.22	4.16	3.48371e-08	3.94821	up	--
c63491.graph_c0	11.04	8.61	7.54	1.54	1.89	3.01	7.23478e-08	-2.08129	down	K00766|1.42534e-99|sind:105177112|K00766 anthranilate phosphoribosyltransferase [EC:2.4.2.18] | (RefSeq) anthranilate phosphoribosyltransferase, chloroplastic-like
c51022.graph_c0	22.02	24.42	22.86	44.36	34.2	34.19	0.00296087	0.604701	up	K14407|1.92114e-73|vvi:100256296|K14407 cleavage stimulation factor subunit 2 | (RefSeq) cleavage stimulating factor 64
c67462.graph_c1	6.84	4.45	5.2	27.79	66.24	31.83	1.89106e-07	2.69134	up	K08244|1.82707e-107|sot:102577510|K08244 alpha-glucan, water dikinase [EC:2.7.9.4] | (RefSeq) R1, GWD; starch-granule-bound R1 protein
c65354.graph_c1	79.4	83.78	82.62	149.22	196.27	237.39	7.23596e-05	1.10651	up	K16871|1.03424e-134|rcu:8264914|K16871 4-aminobutyrate---pyruvate transaminase [EC:2.6.1.96] | (RefSeq) gamma aminobutyrate transaminase 3, chloroplastic
c51788.graph_c0	19.55	18.85	19.1	2.37	0.2	2.12	4.6384e-07	-3.31194	down	--
c10403.graph_c0	189.71	128.15	134.41	274.76	225.31	339.22	0.00794721	0.753448	up	K01373|6.10047e-54|sly:101258107|K01373 cathepsin F [EC:3.4.22.41] | (RefSeq) cysteine protease RD19A
c66723.graph_c0	62.31	48.12	65.71	14.55	6.72	28.02	0.000528385	-1.92852	down	K14638|8.20458e-155|egr:104441891|K14638 solute carrier family 15 (peptide/histidine transporter), member 3/4 | (RefSeq) protein NRT1/ PTR FAMILY 6.3
c60145.graph_c0	56.88	48.84	45.04	106.67	92.86	98.01	2.6499e-06	0.961439	up	K11000|3.18824e-178|pper:PRUPE_ppa003008mg|K11000 callose synthase [EC:2.4.1.-] | (RefSeq) hypothetical protein
c51011.graph_c0	18.57	19.89	20.85	3.17	0.28	7.74	0.00493691	-2.13578	down	--
c65858.graph_c0	24.64	41.3	43.21	0.44	0.52	2.2	2.27603e-14	-4.65345	down	K14488|3.66424e-09|tcc:TCM_006752|K14488 SAUR family protein | (RefSeq) SAUR-like auxin-responsive protein family
c64081.graph_c2	13.17	14.43	12.38	7.82	8.77	10.18	0.00816708	-0.600469	down	K16569|0|sind:105166887|K16569 gamma-tubulin complex component 2 | (RefSeq) gamma-tubulin complex component 2
c62576.graph_c0	0.06	0.12	0.15	0.84	1.15	1.09	5.79448e-06	2.67864	up	--
c50059.graph_c0	34.62	45.6	30.53	7.55	2.4	16.93	0.0011471	-1.96048	down	K00208|0|tcc:TCM_024898|K00208 enoyl-[acyl-carrier protein] reductase I [EC:1.3.1.9 1.3.1.10] | (RefSeq) NAD(P)-binding Rossmann-fold superfamily protein isoform 1
c60143.graph_c0	11.14	9.75	10.47	20.51	20.68	17.43	0.00609269	0.704912	up	K03125|6.16059e-50|jcu:105631625|K03125 transcription initiation factor TFIID subunit 1 | (RefSeq) transcription initiation factor TFIID subunit 1
c57199.graph_c0	49.41	49.75	41.33	91.75	110.13	141.09	1.78787e-06	1.20627	up	--
c57378.graph_c1	19.58	22.52	26.86	11.38	13.02	16.8	0.00645014	-0.812666	down	K08286|9.78571e-92|tcc:TCM_030455|K08286 protein-serine/threonine kinase [EC:2.7.11.-] | (RefSeq) D6 protein kinase like 2
c41354.graph_c1	2.7	3.61	4.94	1.98	0.99	1.75	0.00168013	-1.21436	down	--
c60047.graph_c0	2.59	4.99	4.48	1.78	1.85	2.59	0.00657911	-1.03618	down	--
c37145.graph_c0	3.25	5.2	3.55	0	0	0.15	7.40764e-09	-4.68506	down	--
c44397.graph_c0	3.81	0.23	0.91	7.89	6.5	22.63	0.00482617	2.24776	up	--
c54376.graph_c0	4.11	4.32	4.8	2.47	1.22	1.73	2.81287e-07	-1.46786	down	K12462|3.48203e-106|pvu:PHAVU_008G287600g|K12462 Rho GDP-dissociation inhibitor | (RefSeq) hypothetical protein
c52605.graph_c0	29.75	22.85	23.86	39.34	76.87	58.62	0.00569158	1.09533	up	--
c54844.graph_c0	11	32.15	25.88	3.09	4.19	7.85	7.96593e-05	-2.09941	down	K11778|4.03026e-98|vvi:100852815|K11778 ditrans,polycis-polyprenyl diphosphate synthase [EC:2.5.1.87] | (RefSeq) dehydrodolichyl diphosphate synthase complex subunit NUS1
c55358.graph_c2	56.59	65.8	64.48	80.84	135.11	98.23	0.00816167	0.717649	up	--
c69044.graph_c0	4.7	6.35	9.01	0	0	0.44	2.40088e-08	-4.4715	down	--
c68810.graph_c0	3.86	3.65	3.45	8.46	10.42	5.74	0.00396498	1.25545	up	K14572|0|vvi:100244657|K14572 midasin | (RefSeq) midasin
c64668.graph_c0	559.15	315.89	996.7	16.21	2.48	31.82	1.19462e-05	-3.51774	down	K05909|1.36161e-160|tcc:TCM_042605|K05909 laccase [EC:1.10.3.2] | (RefSeq) Laccase/Diphenol oxidase family protein
c58002.graph_c0	25.11	32.68	26.57	8.24	4.53	16.18	0.000513324	-1.58615	down	--
c44505.graph_c0	22.55	19.35	19.44	6.97	11.15	6.28	0.000563042	-1.32212	down	K09422|5.22964e-52|rcu:8258211|K09422 myb proto-oncogene protein, plant | (RefSeq) myb-related protein 308
c54725.graph_c0	2.97	2.78	2.65	0.21	0.82	0.58	4.08275e-07	-2.33426	down	K13126|0|nnu:104587229|K13126 polyadenylate-binding protein | (RefSeq) polyadenylate-binding protein 7-like
c63617.graph_c0	35.56	183.54	91.79	3.13	0	12.47	0.00153883	-2.99233	down	--
c55847.graph_c1	3.3	3.54	1.66	0.87	0.05	0.58	0.00204591	-2.23226	down	--
c24150.graph_c0	40.01	40.11	43.42	3.57	0	4.56	0.000987506	-2.96149	down	--
c63747.graph_c0	21.79	22.15	20.76	34.8	30.66	45.81	0.000880293	0.691193	up	K07198|6.48668e-131|sind:105158312|K07198 5'-AMP-activated protein kinase, catalytic alpha subunit [EC:2.7.11.11] | (RefSeq) CBL-interacting serine/threonine-protein kinase 5-like
c54811.graph_c0	11.17	14.13	6.79	23.87	27.51	18.86	0.00837562	1.06732	up	--
c50474.graph_c0	39.99	49.05	35.7	67.1	93.16	72.26	0.00484339	0.84139	up	K12893|2.51482e-75|sind:105173919|K12893 splicing factor, arginine/serine-rich 4/5/6 | (RefSeq) serine/arginine-rich splicing factor RS31-like
c52686.graph_c0	11.63	13.5	13.07	7.1	5.15	9.13	0.000620902	-0.915222	down	--
c25673.graph_c0	111.2	112.98	223.55	0.28	2.66	1.58	5.57543e-18	-5.8118	down	--
c68327.graph_c0	0.86	4.26	1.19	0.32	0.18	0.67	0.000931474	-1.8924	down	--
c65078.graph_c0	19.43	20.39	17.23	34.84	86.77	59.71	0.000522783	1.57634	up	K00799|1.25844e-72|vvi:100853342|K00799 glutathione S-transferase [EC:2.5.1.18] | (RefSeq) glutathione S-transferase L3
c37774.graph_c0	2.08	2.59	4.07	0.65	0.33	0.92	5.62672e-05	-2.14799	down	--
c53180.graph_c0	15.73	35.83	21.48	78.92	403.67	189.85	9.77596e-06	2.85642	up	K01057|1.29297e-48|mtr:MTR_3g092110|K01057 6-phosphogluconolactonase [EC:3.1.1.31] | (RefSeq) glucosamine-6-phosphate isomerase/6-phosphogluconolactonase
c61457.graph_c0	12.35	6.46	12.88	31.59	27.14	41.09	0.000291062	1.47432	up	K05349|0|tcc:TCM_041670|K05349 beta-glucosidase [EC:3.2.1.21] | (RefSeq) Glycosyl hydrolase family protein isoform 1
c67460.graph_c0	15.15	12.77	17.13	9.55	8.04	11.07	0.000997206	-0.726219	down	K19589|6.28686e-138|nnu:104597243|K19589 release factor glutamine methyltransferase [EC:2.1.1.297] | (RefSeq) hemK methyltransferase family member 2
c55395.graph_c0	22.31	20.78	18.28	14.52	12.7	13.38	0.000331897	-0.838216	down	--
c65847.graph_c0	565.23	582.17	637.58	187.74	58.36	318.47	0.00216726	-1.64928	down	--
c56652.graph_c0	22.85	31.2	36.01	4.8	1.86	7.14	5.6937e-08	-2.65529	down	--
c54217.graph_c1	88.5	26.68	45.43	6.81	12.18	15.67	0.00010288	-2.12256	down	--
c67331.graph_c0	17.92	16.97	15.59	11.5	11.3	12.68	4.18172e-06	-0.873162	down	--
c50756.graph_c0	6.36	10.23	13.13	1.47	0.26	3.82	0.00201621	-2.20418	down	--
c55412.graph_c1	111.98	134.17	133.1	13.27	3.53	26.42	2.68991e-06	-2.95575	down	--
c53038.graph_c0	0.12	0.15	0.19	0.52	1.33	2.04	4.09883e-05	2.62744	up	--
c58188.graph_c0	1.37	1.53	1.22	2.58	5.96	3.52	0.00387206	1.32791	up	--
c67495.graph_c1	5.9	7.56	5.28	22.71	26.21	23.78	6.36357e-12	1.87723	up	K10949|1.0136e-158|vvi:100265497|K10949 ER lumen protein retaining receptor | (RefSeq) putative ER lumen protein-retaining receptor C28H8.4
c64741.graph_c0	1.88	1.74	3.49	1.6	55.57	6.77	0.00631243	2.39665	up	K04733|0|cic:CICLE_v10027962mg|K04733 interleukin-1 receptor-associated kinase 4 [EC:2.7.11.1] | (RefSeq) hypothetical protein
c62647.graph_c0	11.53	11.87	14.77	6.4	5.87	6.51	4.44305e-06	-1.12072	down	--
c59173.graph_c0	41.06	47.21	27.42	1.77	1.12	14.23	0.00177086	-2.39832	down	--
c62832.graph_c0	3.49	4.93	9.47	19.08	260.4	38.26	8.30384e-05	3.19368	up	--
c60005.graph_c0	9.7	16.09	13.27	8.62	4.23	7.65	0.00217841	-1.02291	down	K13412|0|sly:101246133|K13412 calcium-dependent protein kinase [EC:2.7.11.1] | (RefSeq) calcium-dependent protein kinase 29
c61275.graph_c0	125.49	127.58	152.1	25.3	4.71	51.65	0.00197434	-2.12669	down	K07119|1.03435e-121|vvi:100253369|K07119 uncharacterized protein | (RefSeq) 2-alkenal reductase (NADP(+)-dependent)
c42554.graph_c0	65.47	53.63	69.85	2.89	0.26	6.84	1.18316e-06	-3.666	down	--
c51026.graph_c0	2.16	2.81	2.04	10.77	13.58	15.02	1.34053e-13	2.25814	up	--
c60807.graph_c1	1.49	2.29	0.9	24.12	11.76	12.72	4.54904e-11	3.17829	up	--
c61453.graph_c0	4.95	3.51	4.1	21.18	44.41	11.05	3.22165e-05	2.35943	up	--
c61298.graph_c0	6.58	12.71	8.32	4.83	2.13	4.91	0.00196812	-1.22812	down	--
c60443.graph_c0	25.12	22.69	21.98	7.6	7.05	11.68	3.93633e-09	-1.43578	down	--
c44177.graph_c0	24.12	21.49	24.09	44.94	56.26	47.31	0.000609358	0.967573	up	--
c37582.graph_c0	2.38	0.73	2.37	24.8	2.1	13.7	0.00294111	2.26635	up	--
c49108.graph_c0	6.23	5.94	5.85	3.54	0.77	2.55	0.00630886	-1.406	down	--
c64361.graph_c0	21.78	29.29	22.58	18.62	22.72	22.2	0.00698262	-0.617606	down	--
c50555.graph_c0	0.79	0.84	0.4	5.72	4.04	4.04	5.47103e-11	2.78078	up	--
c62713.graph_c0	11.42	15.06	10.77	28.84	20.74	18.56	4.26761e-05	0.797917	up	--
c66481.graph_c0	10.97	14.68	13.19	19.83	30.2	27.96	0.00687624	1.06037	up	--
c58159.graph_c0	40.75	37.74	39.77	126.25	96.39	89.26	1.23537e-08	1.30104	up	--
c66242.graph_c0	52.38	88.56	44.67	156.19	110.35	156.41	0.00125318	1.08629	up	--
c52910.graph_c0	2.82	2.18	2.68	5.73	9.96	7.54	0.00245626	1.43179	up	--
c53370.graph_c0	10.1	5.67	10.58	8.74	248.32	33.47	0.00191642	2.66897	up	--
c50393.graph_c1	0.88	0.71	0.88	0.21	0.04	0.43	0.00787347	-1.75095	down	K14491|7.02646e-37|vvi:104882154|K14491 two-component response regulator ARR-B family | (RefSeq) two-component response regulator ARR2
c37628.graph_c0	4.31	3.68	3.54	8.83	9.04	7.23	0.00040384	1.02489	up	--
c59611.graph_c0	17.48	21.25	18.5	12.17	9.56	16.59	3.89551e-05	-0.997047	down	K04733|0|sot:102585340|K04733 interleukin-1 receptor-associated kinase 4 [EC:2.7.11.1] | (RefSeq) serine/threonine-protein kinase CDL1
c66376.graph_c0	126.41	109.59	128.27	59.53	68.13	75.05	7.72877e-08	-1.27891	down	--
c55410.graph_c0	21.44	17.73	23.14	11.99	11.45	12.44	6.22091e-05	-0.949289	down	K12164|1.94123e-102|vvi:100266337|K12164 ubiquitin-like modifier-activating enzyme 5 | (RefSeq) ubiquitin-like modifier-activating enzyme 5
c58674.graph_c0	25.68	29.17	29.17	7.91	5.44	11.94	3.16611e-07	-1.74919	down	--
c46046.graph_c0	8.59	2.88	4.75	38.61	4.91	48.63	0.00463725	2.02417	up	--
c66628.graph_c0	1.07	0.08	0.75	3.4	87.96	4.21	0.000129587	3.64709	up	--
c46322.graph_c0	17.87	19.49	16.05	30.18	22.01	34.61	0.00989007	0.599354	up	--
c52798.graph_c1	2.51	4.57	3.42	0.8	0.32	0.8	4.57726e-06	-2.43186	down	--
c66232.graph_c0	47.86	64.19	39.43	196.85	153.31	124.92	7.50029e-07	1.54224	up	K17279|5.24405e-41|cam:101508243|K17279 receptor expression-enhancing protein 5/6 | (RefSeq) HVA22-like protein e
c56853.graph_c0	7.35	5.09	7.51	3.1	0.42	2.51	0.00905277	-1.6106	down	--
c48504.graph_c0	18.52	15.05	20.33	102.97	31.89	47.22	0.00122524	1.52204	up	--
c59811.graph_c0	31.25	58.65	33.56	128.55	751.16	249.29	1.48625e-05	2.9212	up	--
c43575.graph_c0	11.62	13.41	10.76	0.9	0	1.35	1.4784e-06	-3.65269	down	--
c58082.graph_c1	3.79	5.08	2.9	0.33	0.18	0.65	2.49647e-09	-3.24872	down	K00889|8.84916e-49|cit:102607825|K00889 1-phosphatidylinositol-4-phosphate 5-kinase [EC:2.7.1.68] | (RefSeq) phosphatidylinositol 4-phosphate 5-kinase 6-like
c58601.graph_c0	35.83	37.39	38.86	8.51	17.25	8.25	2.76368e-15	-2.27165	down	K07375|6.11611e-86|rcu:8270013|K07375 tubulin beta | (RefSeq) tubulin beta-1 chain
c57297.graph_c2	11.11	12.75	10.89	19.03	21.02	25.14	3.55282e-05	0.880416	up	--
c41840.graph_c0	23.57	27.4	22.19	10.28	7.77	18.31	0.00392881	-1.09692	down	K16578|8.2431e-23|pper:PRUPE_ppa000220mg|K16578 CLIP-associating protein 1/2 | (RefSeq) hypothetical protein
c52661.graph_c0	3.22	10.63	2.12	1.22	1.22	1.67	0.00471793	-1.94585	down	K08241|3.66122e-110|tcc:TCM_042576|K08241 jasmonate O-methyltransferase [EC:2.1.1.141] | (RefSeq) S-adenosyl-L-methionine-dependent methyltransferases superfamily protein
c65493.graph_c0	3.7	1.98	2.15	7.1	25.24	8.98	0.000308776	2.2112	up	--
c43960.graph_c0	3.4	3.72	3.01	1.28	0.57	1.52	7.0542e-05	-1.6467	down	--
c49836.graph_c0	4.02	5.42	5.31	0.42	0.28	1.42	4.93711e-06	-2.65616	down	--
c61791.graph_c0	4.53	3.36	5.4	3.83	132.8	7.49	0.00512928	2.48831	up	--
c60594.graph_c0	15.01	19.31	16.34	10.97	10.46	11.34	0.000154337	-0.728823	down	--
c65244.graph_c2	23.4	22.76	21.98	3.96	0.19	8.31	0.0058703	-2.15133	down	--
c53077.graph_c0	30.81	31.71	24.89	9.89	2.29	13.12	0.00159048	-1.76238	down	K02160|1.63701e-69|sly:101259549|K02160 acetyl-CoA carboxylase biotin carboxyl carrier protein | (RefSeq) biotin carboxyl carrier protein of acetyl-CoA carboxylase 1, chloroplastic
c48106.graph_c0	57.05	86.77	57.19	0.52	0.07	1.59	1.75447e-17	-5.77619	down	--
c68921.graph_c0	30.89	18.62	54.83	3.65	0	1.02	3.49997e-05	-3.53977	down	--
c62665.graph_c0	5.97	4.56	4.62	6.41	23.29	5.89	0.00441554	1.97333	up	K19996|1.71859e-172|vvi:100258306|K19996 phosphatidylinositol transfer protein SFH5 | (RefSeq) patellin-4
c60673.graph_c0	0.96	1.29	0.82	1.83	8.28	3.44	0.00356722	1.90338	up	--
c56523.graph_c0	11.86	12.73	11.51	2.58	0.43	4.7	0.00243173	-2.06496	down	--
c61912.graph_c0	16.17	20.18	21.83	4.43	7.34	11.87	0.00104411	-1.39152	down	--
c68456.graph_c0	3.64	3.77	3.52	5.35	7.96	9.66	0.000105643	1.38657	up	--
c63828.graph_c0	67.79	66.81	86.48	199.4	129.92	238.52	5.03176e-05	1.18854	up	--
c61622.graph_c0	4.31	6.23	7.11	2.18	198.8	6.5	0.00346735	2.80628	up	--
c59350.graph_c1	1.88	1.04	2.72	2.62	37.05	6.28	0.00649669	2.13635	up	--
c57372.graph_c1	16.57	13.46	25.52	3.05	2.83	3.03	4.52963e-12	-2.63201	down	K05578|2.34756e-78|sind:11452480|K05578 NAD(P)H-quinone oxidoreductase subunit 6 [EC:1.6.5.3] | (RefSeq) ndhG, SIC1205; NADH dehydrogenase subunit 6
c66921.graph_c1	393.23	304.35	368.13	222.92	67.61	180.58	0.00178733	-1.33856	down	--
c67587.graph_c0	101.6	83.39	93.35	160.72	499.28	140.15	0.00732336	1.95016	up	--
c56530.graph_c0	151.36	228.58	163.65	63.26	23.16	92.96	0.00091812	-1.6295	down	K09873|2.13767e-90|tcc:TCM_028837|K09873 aquaporin TIP | (RefSeq) Delta tonoplast integral protein
c58433.graph_c0	8.04	11.12	8.72	14.53	47.94	29.78	0.00220513	1.5907	up	--
c68844.graph_c1	4.12	4.67	6.15	13.78	6.67	9.87	0.0026866	1.02297	up	--
c46445.graph_c0	8.13	5.51	2.02	13.54	125.88	14.38	0.000890476	2.70508	up	--
c40781.graph_c1	0.07	0.08	0.11	4.87	7.95	5.45	4.75801e-15	5.1961	up	--
c55126.graph_c0	1.12	4.87	1.27	0	0	0	7.06022e-12	-6.00808	down	--
c49656.graph_c2	2.64	9.81	0.8	38.38	72.06	73.57	1.00972e-05	3.19944	up	K16282|1.22285e-29|vvi:100262985|K16282 E3 ubiquitin-protein ligase RHA2 [EC:2.3.2.27] | (RefSeq) E3 ubiquitin-protein ligase RHA2A
c63477.graph_c0	6.05	6.71	6.98	10.86	8.66	12.49	0.00816675	1.01646	up	--
c65896.graph_c0	14.9	11.59	14.91	4.27	9.85	3.76	0.000719655	-1.4867	down	K14431|0|vvi:100249239|K14431 transcription factor TGA | (RefSeq) transcription factor TGA2.3
c54315.graph_c0	5.38	5.76	2.56	0.05	0.11	0.26	8.49878e-13	-4.52651	down	--
c37418.graph_c0	3.49	1.18	2.35	8.43	18.32	8.42	0.000337423	2.08046	up	--
c44224.graph_c0	24.32	11.82	23.53	4.1	0.73	8.78	0.00347025	-2.02178	down	--
c66899.graph_c0	1.16	0.31	0.36	0.07	62.58	1.3	0.00504347	2.80365	up	K04733|0|sot:102580485|K04733 interleukin-1 receptor-associated kinase 4 [EC:2.7.11.1] | (RefSeq) probable L-type lectin-domain containing receptor kinase S.5
c63663.graph_c2	25.36	28.25	28.28	20.95	20.15	32.9	7.783e-05	-0.848774	down	K01940|1.98225e-103|vra:106769010|K01940 argininosuccinate synthase [EC:6.3.4.5] | (RefSeq) argininosuccinate synthase, chloroplastic
c52447.graph_c0	2.99	1.52	2.93	5.8	7.26	13.02	0.000534062	1.61476	up	--
c48348.graph_c0	7.13	7.04	5.72	1.65	1.75	1.76	2.78937e-09	-1.96696	down	--
c51808.graph_c0	3.12	2.23	3.37	5.41	8.45	11.11	9.74801e-05	1.40009	up	K10808|4.02862e-97|pper:PRUPE_ppa008063mg|K10808 ribonucleoside-diphosphate reductase subunit M2 [EC:1.17.4.1] | (RefSeq) hypothetical protein
c30733.graph_c0	4.23	5.16	3.44	13.92	10.7	15.67	2.20796e-07	1.54482	up	--
c52348.graph_c0	15.76	15.99	15.56	8.83	5.62	9.44	3.49631e-05	-1.04359	down	--
c53436.graph_c0	38.2	53.49	33.83	96.55	52.22	96.89	0.00885566	0.856728	up	K09872|1.33303e-72|cit:102608729|K09872 aquaporin PIP | (RefSeq) aquaporin PIP2-2-like
c62080.graph_c0	26.77	33.81	24.8	1.56	0.19	5.31	9.78212e-05	-3.07831	down	--
c65367.graph_c0	39.77	30.74	43.35	152.75	256.73	105.16	9.14705e-06	2.31928	up	K00799|1.08832e-30|jcu:105649798|K00799 glutathione S-transferase [EC:2.5.1.18] | (RefSeq) glutathione S-transferase U17-like
c47981.graph_c0	10.44	11.07	3.82	1.97	0.55	0.98	7.16643e-06	-2.75939	down	--
c53715.graph_c0	195.37	23.66	114.19	1077.53	1647.53	730.04	2.7806e-05	2.86162	up	--
c63279.graph_c0	0.28	0.8	0.31	2.89	23.49	1.6	5.49861e-05	3.43272	up	--
c67134.graph_c0	15.51	15.58	12.35	6.26	9.99	6.95	1.36417e-12	-1.61172	down	--
c37185.graph_c1	13.56	12.54	28.22	3.16	0	3.29	0.000969356	-2.63252	down	--
c53260.graph_c0	15.48	12.96	17.14	30.51	250.06	29.71	0.00297746	2.30602	up	--
c49083.graph_c0	2.64	2	4	0.71	0.84	1.64	0.00515343	-1.44622	down	--
c43656.graph_c0	64.27	57.24	71.47	11.94	3.56	16.9	6.03693e-07	-2.53421	down	--
c65943.graph_c0	8.92	6.88	9.73	5	3.55	5.48	0.00829424	-0.783305	down	K00609|0|cic:CICLE_v10025758mg|K00609 aspartate carbamoyltransferase catalytic subunit [EC:2.1.3.2] | (RefSeq) hypothetical protein
c47942.graph_c0	1.62	4.87	3.43	0.14	0	0.38	7.86447e-07	-3.65115	down	K00799|6.80096e-95|vvi:100252749|K00799 glutathione S-transferase [EC:2.5.1.18] | (RefSeq) glutathione S-transferase
c68387.graph_c0	10.58	12.6	10.42	22.66	20.93	22.51	2.76377e-06	0.835288	up	K13123|0|vvi:100242404|K13123 G patch domain-containing protein 1 | (RefSeq) G patch domain-containing protein TGH
c58595.graph_c2	1.35	1.69	1.31	1.35	55.39	2.06	0.00335869	2.69501	up	--
c67884.graph_c0	79.49	67.56	89.51	45.01	42.35	51.59	0.00554629	-0.624439	down	K02959|1.80717e-31|sot:4099950|K02959 small subunit ribosomal protein S16 | (RefSeq) rps16, SotuCp003; ribosomal protein S16
c49640.graph_c0	8.95	12.94	9.36	0.73	0	1.99	0.00165844	-2.75196	down	K18812|1.1198e-100|pop:POPTR_0019s14110g|K18812 cyclin D6, plant | (RefSeq) POPTRDRAFT_574576; hypothetical protein
c54379.graph_c0	4.85	5.69	5.84	9.55	8.9	14.76	0.000633947	0.961523	up	K08735|0|jcu:105650645|K08735 DNA mismatch repair protein MSH2 | (RefSeq) DNA mismatch repair protein MSH2
c58343.graph_c0	3.11	1.16	1.76	1.37	306.77	0.7	0.00323616	2.9651	up	--
c59195.graph_c0	13.08	3.85	9.07	63.18	10.01	62.11	0.0039392	1.94866	up	--
c55405.graph_c1	1.36	1.03	1.2	7.86	7.1	1.86	0.001513	1.95285	up	K01188|3.66405e-06|rcu:8259856|K01188 beta-glucosidase [EC:3.2.1.21] | (RefSeq) beta-glucosidase 11
c50899.graph_c0	26.86	35.18	34.07	11.55	11.98	15.24	7.70169e-08	-1.37434	down	--
c43442.graph_c1	20.29	18.36	30.42	1.63	0	1.05	2.35644e-12	-4.38134	down	--
c41017.graph_c0	2.58	3.96	2	25.85	32.74	51.83	3.64569e-16	3.43954	up	--
c66956.graph_c0	12.52	5.55	21.66	41.07	331.58	32.99	0.00145448	2.55185	up	--
c51210.graph_c1	2.61	1.95	2.89	5.59	9.59	6.62	0.000442587	1.42943	up	--
c65707.graph_c0	0.71	0.44	1.13	2.24	37.11	0.78	0.00438546	2.74842	up	K14500|2.12786e-86|aip:107634987|K14500 BR-signaling kinase [EC:2.7.11.1] | (RefSeq) probable serine/threonine-protein kinase At5g41260
c61682.graph_c0	20.69	29.95	19.7	38.53	39.3	44.45	0.00321271	0.764712	up	K10669|5.23642e-50|vvi:100245349|K10669 2'-phosphotransferase [EC:2.7.1.160] | (RefSeq) tRNA 2'-phosphotransferase 1
c67974.graph_c4	110.85	56.53	169.89	18.33	7.03	10.18	5.06908e-09	-3.10943	down	K02689|0|pper:PrpeC_p021|K02689 photosystem I P700 chlorophyll a apoprotein A1 | (RefSeq) psaA; photosystem I P700 apoprotein A1
c47336.graph_c0	2.14	2.11	3.68	0.37	0.78	0.89	0.000382471	-1.85703	down	--
c56659.graph_c0	38.13	44.29	70.45	105.68	65.72	124.68	0.00628925	0.780435	up	K02358|0|rcu:8285868|K02358 elongation factor Tu | (RefSeq) elongation factor Tu, mitochondrial
c60512.graph_c0	3.63	3.51	2.63	42.4	10.69	22.81	9.66102e-07	2.56851	up	--
c52231.graph_c0	67.05	63.91	58.01	93.56	129.8	122.67	0.0035654	0.791533	up	--
c68276.graph_c0	65.47	44.75	51.34	14.48	2.2	16.19	0.000125146	-2.43653	down	K03935|0|bna:4237893|K03935 NADH dehydrogenase (ubiquinone) Fe-S protein 2 [EC:1.6.5.3 1.6.99.3] | (RefSeq) nad7, BrnapMp001; NADH dehydrogenase subunit 7
c61755.graph_c0	159.51	187.12	149.02	304.86	218.58	291.24	0.00117449	0.614864	up	K03283|0|sind:105172524|K03283 heat shock 70kDa protein 1/8 | (RefSeq) stromal 70 kDa heat shock-related protein, chloroplastic
c65383.graph_c0	9.99	14.44	11.83	3.2	2.82	4.23	1.62431e-14	-1.93513	down	--
c62688.graph_c2	4.27	7.38	4.3	2.55	0.21	2.13	0.00760392	-1.78238	down	--
c31802.graph_c0	34.49	26.35	27.02	55.66	44.27	70.4	0.00195938	0.837411	up	K03544|1.30219e-30|tcc:TCM_015415|K03544 ATP-dependent Clp protease ATP-binding subunit ClpX | (RefSeq) CLP protease regulatory subunit X isoform 1
c66512.graph_c0	85.42	91.8	81.1	15.98	5.21	30.83	0.000208434	-2.19478	down	K05658|0|vvi:100248951|K05658 ATP-binding cassette, subfamily B (MDR/TAP), member 1 [EC:3.6.3.44] | (RefSeq) P-glycoprotein-like
c57807.graph_c0	8.02	10.06	8.87	3.55	3.02	6.26	0.0011962	-1.05406	down	K14664|5.30272e-150|jcu:105637803|K14664 IAA-amino acid hydrolase [EC:3.5.1.-] | (RefSeq) IAA-amino acid hydrolase ILR1-like 4
c47003.graph_c0	24.05	20.7	18.73	70.86	110.03	112.24	2.06937e-10	2.08516	up	--
c66550.graph_c0	9.29	9.51	9.59	3.07	3.73	5.38	8.83235e-06	-1.21202	down	K20362|7.23881e-45|mdm:103424970|K20362 protein transport protein YIF1 | (RefSeq) protein YIF1B-like
c62784.graph_c0	19.85	17.42	17.41	2.54	0.85	10.48	0.00964409	-1.85414	down	--
c53931.graph_c0	18.54	25.74	20.03	41.29	78.6	45.42	0.00260602	1.28471	up	--
c67834.graph_c1	13.62	12.94	17.5	38.02	54.51	22.02	5.58449e-05	2.49911	up	--
c55583.graph_c1	32.16	38.18	34.32	46.46	268.83	95.18	0.00653965	1.74795	up	K03301|0|sind:105164169|K03301 ATP:ADP antiporter, AAA family | (RefSeq) plastidic ATP/ADP-transporter
c20543.graph_c0	44.79	54.58	37.11	74.74	70.57	93.37	0.00424501	0.702035	up	--
c64709.graph_c0	165.98	215.31	189.48	301.45	286.18	372.7	0.00109394	0.666185	up	--
c52082.graph_c0	60.56	63.17	63.43	20.93	18.55	28.64	3.91299e-15	-1.52201	down	K07025|3.58071e-82|nnu:104601051|K07025 putative hydrolase of the HAD superfamily | (RefSeq) uncharacterized LOC104601051
c62353.graph_c0	2.12	3.29	2.65	13.11	16.74	11.37	1.34046e-10	2.0408	up	K09419|4.46867e-75|tcc:TCM_037308|K09419 heat shock transcription factor, other eukaryote | (RefSeq) Heat shock transcription factor A2 isoform 1
c66323.graph_c1	308.05	346.62	272.81	417.57	495.13	616.76	0.00307746	1.30497	up	K06617|0|pper:PRUPE_ppa001896mg|K06617 raffinose synthase [EC:2.4.1.82] | (RefSeq) hypothetical protein
c60263.graph_c0	0.52	0.92	0.47	1.08	9.21	2.79	0.00130307	2.36468	up	--
c64022.graph_c0	5.02	4.85	3.01	15.12	11.39	10.66	0.000322513	1.39791	up	K01177|3.34599e-09|mtr:MTR_6g477780|K01177 beta-amylase [EC:3.2.1.2] | (RefSeq) beta-amylase
c57455.graph_c0	185.66	569.1	167.26	806.1	2794.97	1556.89	0.000570147	2.20221	up	--
c54403.graph_c0	6.66	9.14	6.72	1	0.03	1.2	0.000237064	-2.5564	down	--
c60229.graph_c0	18.55	28.57	18.65	4.43	3.9	7.79	1.68639e-08	-2.04819	down	--
c43526.graph_c0	13.78	15.29	15.83	6.4	1.91	8.83	0.00548254	-1.4211	down	--
c68684.graph_c0	19.76	18.5	15.15	14.07	7.83	8.38	0.00705796	-0.874083	down	--
c51233.graph_c0	20.85	36.44	21.6	0.13	0	2.3	0.000274919	-3.43354	down	--
c55049.graph_c1	18.21	24.3	20.61	7.92	10.81	10.14	0.000423613	-1.18813	down	K00869|1.49266e-134|jcu:105647559|K00869 mevalonate kinase [EC:2.7.1.36] | (RefSeq) mevalonate kinase
c66192.graph_c3	6.94	17.63	12.19	3.68	2.72	2.13	1.4953e-08	-2.15521	down	--
c59972.graph_c0	15.49	13.65	19.39	114.82	57.32	77.34	1.56441e-09	2.20231	up	K12130|1.99034e-88|sly:101250283|K12130 pseudo-response regulator 5 | (RefSeq) two-component response regulator-like APRR5
c53197.graph_c0	18.46	20.53	21.04	5.46	1.22	6.88	0.000183686	-2.08309	down	--
c50404.graph_c0	1.5	2.64	2.93	5.68	20.88	4.62	0.00374816	1.97142	up	K01126|1.40023e-20|fve:101311863|K01126 glycerophosphoryl diester phosphodiesterase [EC:3.1.4.46] | (RefSeq) glycerophosphodiester phosphodiesterase GDPD5
c63894.graph_c0	27.87	34.31	33.23	62.62	35.81	72.7	0.00570463	0.834071	up	--
c57059.graph_c1	18.3	20.16	14.38	0.72	0	2.15	0.000271966	-3.22949	down	--
c67322.graph_c0	18.7	16.54	9.97	5.65	5.02	5.81	1.58836e-06	-1.35096	down	--
c57925.graph_c0	10.81	7.21	10.84	5.55	2.39	2.95	0.00093656	-1.47631	down	K13863|3.05388e-126|tcc:TCM_025840|K13863 solute carrier family 7 (cationic amino acid transporter), member 1 | (RefSeq) Cationic amino acid transporter 2 isoform 1
c60866.graph_c0	97.97	108.1	99.57	266.29	197.69	332.75	1.10434e-07	1.32262	up	K03798|0|tcc:TCM_008938|K03798 cell division protease FtsH [EC:3.4.24.-] | (RefSeq) FtsH extracellular protease family isoform 1
c57533.graph_c1	2.47	3.5	1.38	4.93	6.53	8.17	0.00557384	1.3087	up	--
c68139.graph_c1	4.64	7.31	3.57	1.11	2.16	2.1	0.00020394	-1.48117	down	--
c57950.graph_c0	16.74	16.99	21.62	10.39	6.5	8.08	8.59083e-06	-1.16944	down	K10357|0|cit:102625476|K10357 myosin V | (RefSeq) myosin-2
c66317.graph_c0	0.79	0.51	0.38	1.53	3.57	2.99	0.000198908	2.00062	up	K00962|0|pxb:103965829|K00962 polyribonucleotide nucleotidyltransferase [EC:2.7.7.8] | (RefSeq) polyribonucleotide nucleotidyltransferase 2, mitochondrial
c51615.graph_c0	5.49	5.42	4.59	0.31	0.07	0.56	4.1799e-13	-3.84114	down	--
c53964.graph_c0	23.52	20.77	11.83	0.42	0.08	0.77	2.40309e-16	-5.03848	down	--
c51862.graph_c0	14.1	13.87	11.69	26.93	17.27	23.9	0.00129735	0.736349	up	K10752|6.15241e-154|egr:104423025|K10752 histone-binding protein RBBP4 | (RefSeq) WD-40 repeat-containing protein MSI4
c60267.graph_c1	23.2	17.35	19.06	188.04	18.35	124.22	0.00213828	2.04604	up	--
c55232.graph_c0	886.24	1196.64	1052.14	424.15	236.27	757.7	0.00540292	-1.18352	down	K09872|2.65169e-82|pop:POPTR_0009s01940g|K09872 aquaporin PIP | (RefSeq) POPTRDRAFT_821627; hypothetical protein
c50744.graph_c0	1.88	3.79	2.55	0.4	0.43	0.25	1.13537e-07	-3.14413	down	--
c62412.graph_c0	18.31	23.48	21.36	35.27	273.52	40.5	0.0067862	1.88253	up	--
c47072.graph_c0	3.12	4.16	2.9	9.64	4.27	10.91	0.0025313	1.14874	up	K07447|1.36945e-35|jcu:105645816|K07447 putative holliday junction resolvase [EC:3.1.-.-] | (RefSeq) uncharacterized LOC105645816
c54448.graph_c0	7.29	5.25	6.13	2.09	0.11	2.16	0.0096836	-1.93389	down	K04733|1.2184e-171|sot:102602231|K04733 interleukin-1 receptor-associated kinase 4 [EC:2.7.11.1] | (RefSeq) receptor-like cytosolic serine/threonine-protein kinase RBK2
c38785.graph_c0	8.54	5.46	4.85	0.12	0.68	0.96	5.7594e-07	-3.12609	down	--
c63787.graph_c0	36.24	37.76	40.12	34.81	19.16	23.05	0.000301187	-1.14224	down	K15397|0|vvi:100247295|K15397 3-ketoacyl-CoA synthase [EC:2.3.1.199] | (RefSeq) 3-ketoacyl-CoA synthase 1
c56500.graph_c1	1.94	2.58	2.15	0.66	0.05	1.39	0.00136822	-2.13062	down	--
c54606.graph_c0	26.94	37.92	38.95	1.44	0.86	4.62	3.22015e-10	-3.66917	down	--
c64204.graph_c0	197.46	371.29	184.48	423.16	641.54	636.02	0.00930386	1.02682	up	--
c68744.graph_c0	6.59	4.54	4.1	16.04	6.58	13.02	0.00888477	1.0737	up	--
c53316.graph_c0	6.79	5.63	6.3	12.37	18.18	14.05	0.000906405	1.15222	up	K10752|0|vvi:100265787|K10752 histone-binding protein RBBP4 | (RefSeq) WD-40 repeat-containing protein MSI3
c64059.graph_c0	38.33	43.41	43.4	7.1	2.35	12.09	4.35237e-06	-2.47469	down	--
c52404.graph_c0	2.21	0.73	0.02	6.61	3.45	1.43	0.00260232	2.52961	up	--
c65701.graph_c0	1.67	0.41	0.81	2.79	183.27	3.89	3.24869e-05	3.97084	up	K17871|0|rcu:8281747|K17871 NADH:ubiquinone reductase (non-electrogenic) [EC:1.6.5.9] | (RefSeq) internal alternative NAD(P)H-ubiquinone oxidoreductase A1, mitochondrial
c52615.graph_c0	43.08	46.45	49.89	22.21	31.39	29.94	0.00637218	-0.79059	down	--
c43197.graph_c0	75.1	77.47	73.5	34.16	27.23	42.83	1.72156e-08	-1.19791	down	K10418|1.05253e-52|sot:102587230|K10418 dynein light chain LC8-type | (RefSeq) dynein light chain 2, cytoplasmic
c64861.graph_c0	63.36	66.26	56.93	10.7	0.45	5.12	6.1162e-05	-3.03848	down	--
c64073.graph_c0	6.59	7.14	5.21	11.31	10.34	10.33	0.00144719	0.694639	up	K00311|0|vvi:100244062|K00311 electron-transferring-flavoprotein dehydrogenase [EC:1.5.5.1] | (RefSeq) electron transfer flavoprotein-ubiquinone oxidoreductase, mitochondrial
c42246.graph_c0	952.05	408.4	1290.16	88.88	19.48	208.82	1.63387e-05	-3.03106	down	--
c49797.graph_c0	68.84	84.8	58.56	147.38	242.94	173.38	0.000211628	1.32381	up	K09286|4.85203e-80|vvi:100245515|K09286 EREBP-like factor | (RefSeq) ethylene-responsive transcription factor RAP2-4
c55594.graph_c0	17.13	17.17	17.04	4.5	9.45	10.03	0.00624362	-1.11307	down	K08819|0|jcu:105631827|K08819 cyclin-dependent kinase 12/13 [EC:2.7.11.22 2.7.11.23] | (RefSeq) probable serine/threonine-protein kinase At1g54610
c56102.graph_c0	2.72	0.68	0.67	0.08	0.19	0.57	0.00826469	-2.00478	down	K20044|0|cit:102612352|K20044 phosphatidylinositol-binding clathrin assembly protein | (RefSeq) putative clathrin assembly protein At5g57200
c59803.graph_c0	7.93	7.14	7.72	12.97	18.1	17.03	0.000422993	0.991284	up	K02469|0|cmo:103488432|K02469 DNA gyrase subunit A [EC:5.99.1.3] | (RefSeq) DNA gyrase subunit A, chloroplastic/mitochondrial
c47150.graph_c0	0.32	0.62	0.04	3.01	6.11	1.6	0.00025247	2.83826	up	--
c66364.graph_c0	10.14	11.15	9.21	1.26	0.08	3.38	0.00373816	-2.33006	down	--
c49744.graph_c0	5.03	7.13	3.19	0.54	1.3	1.09	6.91914e-06	-2.2721	down	--
c67714.graph_c0	196.63	236.93	165.75	356.14	1352.16	545.88	0.00384353	1.21971	up	--
c59237.graph_c0	64.51	80.12	73.19	12.71	0.07	18.75	0.00748972	-2.3197	down	K20027|4.27776e-84|vvi:100264317|K20027 palmitoyltransferase ZDHHC1/11 [EC:2.3.1.225] | (RefSeq) probable protein S-acyltransferase 22
c61122.graph_c1	11.16	23.35	13.32	28.29	29.46	42.22	0.00640023	1.05504	up	K08064|3.08332e-22|atr:18428972|K08064 nuclear transcription factor Y, alpha | (RefSeq) nuclear transcription factor Y subunit A-1
c65925.graph_c1	244.62	244.29	277.77	32.25	3.2	71.32	0.000775456	-2.53064	down	K15397|5.22145e-95|adu:107470655|K15397 3-ketoacyl-CoA synthase [EC:2.3.1.199] | (RefSeq) 3-ketoacyl-CoA synthase 10
c10433.graph_c0	7.19	13.51	8.48	2.05	0.3	3.2	0.000502331	-2.2429	down	--
c47294.graph_c0	192.35	156.69	134.47	49.78	14.3	53.65	1.50001e-05	-2.07361	down	--
c66268.graph_c0	28.61	29.15	32.36	2.55	5.23	5.88	7.13448e-11	-2.63403	down	--
c44348.graph_c0	11.31	24.14	16.32	2.04	2.6	4.62	2.04591e-07	-2.27972	down	--
c67802.graph_c0	14.33	13.8	13.88	26.06	32.45	26.2	0.000372214	0.938655	up	--
c45853.graph_c0	6.44	11.36	8.14	0.25	0	0.56	5.38208e-13	-4.54521	down	--
c58457.graph_c1	3.8	3.7	3.64	2.3	2.02	1.77	2.88587e-08	-1.67447	down	K10406|0|vvi:100257908|K10406 kinesin family member C2/C3 | (RefSeq) kinesin-like protein KIN-14I
c38913.graph_c0	20.99	28.9	22.43	9.41	1.84	10.47	0.00381705	-1.69014	down	--
c68723.graph_c0	1.09	1.14	1.36	4.62	12.46	2.17	0.000202137	2.6523	up	--
c58646.graph_c0	22.8	22.82	23.09	42.37	49.24	48.86	2.25915e-05	0.943404	up	K09422|3.72953e-122|pmum:103335082|K09422 myb proto-oncogene protein, plant | (RefSeq) telomere repeat-binding factor 1
c27125.graph_c0	6.25	6.5	9.24	1.72	1.46	2.24	9.06756e-09	-2.05897	down	K00430|0|spen:107010190|K00430 peroxidase [EC:1.11.1.7] | (RefSeq) peroxidase 10-like
c56069.graph_c0	28.22	30.76	30.73	14.16	8.64	17.63	0.000132162	-1.19556	down	K00645|0|pper:PRUPE_ppa007010mg|K00645 [acyl-carrier-protein] S-malonyltransferase [EC:2.3.1.39] | (RefSeq) hypothetical protein
c50174.graph_c0	0.57	0.07	0.2	7.21	3.08	4.4	4.00751e-08	3.5624	up	--
c68844.graph_c0	143.56	203.66	226.62	17.11	1.23	61.93	0.00418082	-2.37672	down	--
c61513.graph_c0	14.22	15.43	12.89	30.7	24.58	36.2	2.06695e-07	1.07544	up	--
c63906.graph_c0	11	7.49	5.13	1.67	0.6	3.84	0.000405345	-2.33233	down	--
c63285.graph_c0	66.83	71.45	84.06	17.58	8.87	33.81	8.31938e-05	-1.86308	down	K07297|5.20704e-115|sot:102593390|K07297 adiponectin receptor | (RefSeq) heptahelical transmembrane protein 1-like
c64804.graph_c0	26.24	24.69	34.66	7.1	1.75	9.86	7.14963e-05	-2.27469	down	--
c65936.graph_c0	5.88	5.71	5.41	0.57	0.03	1.01	4.01821e-05	-2.99706	down	--
c31399.graph_c0	21.9	29.67	23.72	1.87	4.57	9.46	0.00014167	-2.13621	down	--
c54565.graph_c0	5.9	4.52	5.59	11.17	54.45	10.3	0.00453593	1.95766	up	--
c58315.graph_c2	46.49	32.58	42.59	14.38	18.66	18.39	3.01692e-05	-1.28318	down	--
c65845.graph_c0	2.68	4.4	2.29	0.72	0.06	0.26	4.07397e-05	-2.94499	down	K09338|0|vvi:100251182|K09338 homeobox-leucine zipper protein | (RefSeq) homeobox-leucine zipper protein HDG11
c63816.graph_c0	2.48	1.77	2.08	4.96	7.08	6.85	1.55204e-05	1.36181	up	K02349|0|sind:105165063|K02349 DNA polymerase theta [EC:2.7.7.7] | (RefSeq) helicase and polymerase-containing protein TEBICHI
c67959.graph_c1	0.37	0.6	0.27	3.02	4.36	4.65	1.27864e-13	3.41896	up	--
c57643.graph_c0	5.73	6.2	4.8	1.33	2.56	2.15	9.79297e-05	-1.46584	down	--
c65008.graph_c0	1.43	2.08	0.83	16.06	6.57	22.98	1.26915e-08	2.70145	up	--
c65400.graph_c0	8.29	12.82	11.2	35.11	23.53	16.32	0.00759701	1.09229	up	--
c52467.graph_c0	89.37	82.96	99.42	52.97	27.08	53.26	0.000342596	-1.13062	down	--
c61781.graph_c1	17.61	15.92	17.28	56.56	60.38	46.88	3.75825e-09	1.5931	up	K00737|5.15931e-163|nnu:104591508|K00737 beta-1,4-mannosyl-glycoprotein beta-1,4-N-acetylglucosaminyltransferase [EC:2.4.1.144] | (RefSeq) uncharacterized LOC104591508
c65168.graph_c2	67.6	113.42	73.69	124.41	319.7	342.3	0.00109229	1.57735	up	--
c65145.graph_c0	8.34	12.06	11.59	6.54	4.57	5.68	0.00015586	-1.01415	down	K11592|0|sind:105166873|K11592 endoribonuclease Dicer [EC:3.1.26.-] | (RefSeq) endoribonuclease Dicer homolog 2
c57754.graph_c0	6.07	6.2	6.1	11.28	12.43	19.81	0.000255957	0.937651	up	--
c30871.graph_c0	2.34	13.59	5.01	52.76	255.9	96.72	8.03864e-07	3.62102	up	--
c59614.graph_c4	18.57	13.07	9.62	23.56	61.26	27.21	0.00157112	1.75937	up	--
c52779.graph_c4	7.57	4	7.01	1.53	0.6	2.95	0.00017629	-1.90085	down	K04392|1.63884e-27|bvg:104895157|K04392 Ras-related C3 botulinum toxin substrate 1 | (RefSeq) rac-like GTP-binding protein RHO1
c61150.graph_c0	25.55	6.94	13.13	172.27	21.26	35.41	0.00707508	1.86734	up	--
c58976.graph_c0	13.38	9.51	12.03	35.27	46.78	39.86	3.87067e-06	1.66183	up	--
c65334.graph_c0	3180.53	4091.21	5957.2	41.8	0.24	114.83	2.88906e-06	-4.36444	down	--
c52640.graph_c0	9.62	12.31	12.58	42.14	59.22	44.81	2.38151e-09	1.97507	up	K14009|2.02703e-40|vvi:100265893|K14009 B-cell receptor-associated protein 31 | (RefSeq) B-cell receptor-associated protein 31
c43680.graph_c0	2169.28	1029.16	1443.49	322.82	1.87	223.57	0.00904885	-2.35567	down	--
c66155.graph_c3	9.3	8.5	8.81	14.22	27.81	18.81	0.0027965	1.12468	up	K05572|3.0402e-32|csv:3429252|K05572 NAD(P)H-quinone oxidoreductase subunit 1 [EC:1.6.5.3] | (RefSeq) ndhA, ndh1, CsCp110; NADH dehydrogenase subunit 1
c66470.graph_c0	3.88	14.49	14.31	3.02	0.55	2.65	0.000773537	-2.21557	down	--
c66668.graph_c1	22.44	17.32	18.41	95.31	158.45	99.83	2.15518e-12	2.63037	up	K06617|0|vvi:100242394|K06617 raffinose synthase [EC:2.4.1.82] | (RefSeq) galactinol--sucrose galactosyltransferase
c66000.graph_c0	20.76	30.28	17.48	32.14	39.24	28.64	0.00859279	0.843676	up	K17681|0|sind:105160217|K17681 ATPase family AAA domain-containing protein 3A/B | (RefSeq) ATPase family AAA domain-containing protein 3-B-like
c59164.graph_c0	2.75	0.99	0.77	5.5	45.72	8.87	4.31723e-05	3.20574	up	K00799|3.01113e-97|pper:PRUPE_ppa011108mg|K00799 glutathione S-transferase [EC:2.5.1.18] | (RefSeq) hypothetical protein
c54748.graph_c1	12.55	10.48	10.59	5.42	2.99	8.13	0.00535903	-1.05938	down	--
c63610.graph_c0	2.17	3.24	2.6	1.01	0.54	0.74	1.3907e-07	-2.24644	down	K20241|0|sot:102582463|K20241 WD repeat-containing protein 44 | (RefSeq) WD repeat-containing protein 44-like
c58923.graph_c0	60.17	75.6	74.13	132.81	99.52	137.38	0.000537577	0.726466	up	K14514|0|tcc:TCM_042022|K14514 ethylene-insensitive protein 3 | (RefSeq) Ethylene insensitive 3 family protein
c61487.graph_c0	8.26	8.89	6.66	16.33	8.33	21.42	0.00104816	0.970814	up	--
c57717.graph_c1	3.95	0.2	1.06	35.88	69.99	50.32	7.04112e-07	3.92152	up	K18819|6.71761e-127|cit:102608882|K18819 inositol 3-alpha-galactosyltransferase [EC:2.4.1.123] | (RefSeq) galactinol synthase 2-like
c63304.graph_c0	26.98	26.64	27.25	11.08	9.7	18.44	5.31351e-05	-1.06528	down	--
c55734.graph_c0	29.01	38.2	42.8	10.54	15.01	17.9	7.38385e-05	-1.37757	down	K02997|1.16799e-123|rcu:8276045|K02997 small subunit ribosomal protein S9e | (RefSeq) 40S ribosomal protein S9-2
c55122.graph_c0	7.95	10.59	10.58	3.71	1.51	3.72	1.64538e-05	-1.73846	down	--
c47398.graph_c0	43.87	41.75	48.47	57.55	150.18	122.98	0.00915055	1.18691	up	K11294|3.25173e-91|vvi:100262769|K11294 nucleolin | (RefSeq) nucleolin 2
c57876.graph_c1	3.66	4.15	5.33	9.99	38.23	6.84	0.00733122	1.87051	up	--
c49397.graph_c0	4.04	2.37	3.22	0.05	0.13	0.06	4.0147e-13	-4.7929	down	--
c56391.graph_c2	0.62	1.56	1.39	1.03	30.71	2.15	0.00724991	2.41068	up	K13412|0|cic:CICLE_v10011252mg|K13412 calcium-dependent protein kinase [EC:2.7.11.1] | (RefSeq) hypothetical protein
c51355.graph_c0	2.15	2.54	2.7	1.64	1.97	1.4	0.000874922	-1.19557	down	--
c63825.graph_c0	113.63	116.09	97.55	64.14	59.75	60.33	3.25067e-07	-0.888531	down	--
c49823.graph_c0	11.84	12.41	11.59	7.51	4.52	8.2	0.00140473	-0.897204	down	--
c45267.graph_c0	5.73	16.83	13.66	1.98	1.68	6.94	0.00716556	-1.68893	down	K08099|2.41919e-78|vvi:100243499|K08099 chlorophyllase [EC:3.1.1.14] | (RefSeq) chlorophyllase-1
c55911.graph_c0	3.52	4.55	2.56	1.28	0.64	1.66	0.000574755	-1.37858	down	K14611|0|sind:105168126|K14611 solute carrier family 23 (nucleobase transporter), member 1/2 | (RefSeq) nucleobase-ascorbate transporter 1
c54949.graph_c0	2.54	2.75	1.95	8.98	10.04	9.87	1.97645e-09	1.88322	up	--
c68478.graph_c0	8.44	8.89	7.17	13.66	14.41	14.77	1.82567e-05	0.819292	up	--
c47687.graph_c0	1.62	2.27	1.47	3.19	4.56	4.48	0.00810121	1.01812	up	--
c57350.graph_c1	45.92	55.4	39.66	21.83	27.73	20.81	0.00663959	-0.992586	down	--
c62141.graph_c0	2.47	2.32	1.74	6.73	7.45	3.07	0.00736393	1.15726	up	--
c44920.graph_c0	444.34	516.9	479.19	283.71	125.91	348.86	0.00997597	-1.00023	down	--
c50414.graph_c0	2.97	0	0.64	37.18	39.33	37.9	2.96776e-06	3.84976	up	K03671|7.3342e-42|pmum:103321646|K03671 thioredoxin 1 | (RefSeq) thioredoxin H2
c56405.graph_c2	10.02	8.36	7.24	4.2	0.67	4.09	0.005247	-1.52838	down	--
c62590.graph_c0	35.78	49.65	35.32	14.76	2.96	6.9	5.10516e-05	-2.20562	down	--
c61325.graph_c1	2.43	3.41	4.99	0.95	0.96	1.16	7.50931e-06	-1.7866	down	--
c55206.graph_c0	14.71	9.85	13.82	14.24	25.18	32.86	0.00604253	1.19678	up	--
c49733.graph_c0	45.23	39.24	31.72	78.36	221.42	144.83	0.000260481	1.78879	up	K10666|9.48252e-74|vvi:100265502|K10666 E3 ubiquitin-protein ligase RNF5 [EC:2.3.2.27] | (RefSeq) E3 ubiquitin-protein ligase RMA1H1-like
c48088.graph_c0	2.88	1.19	2.03	2.05	0.29	1.7	0.00933548	-1.46046	down	--
c53252.graph_c0	24.65	28.53	29.13	1.82	1.75	7.05	1.07275e-06	-2.76553	down	--
c56909.graph_c1	2.53	4.47	5.87	15.27	273.26	19.06	9.15533e-05	3.02822	up	--
c44350.graph_c0	33.82	29.55	40.23	8.18	12.95	20.36	0.000647132	-1.3766	down	K09874|8.14479e-31|vvi:100263543|K09874 aquaporin NIP | (RefSeq) aquaporin NIP1-1
c31146.graph_c0	12.07	12.3	12.67	8.33	6.62	8.34	0.0011631	-0.74874	down	--
c42038.graph_c0	24.67	26.51	26.04	11.1	4.74	14.67	0.000816779	-1.38961	down	K19041|5.53136e-123|sind:105169902|K19041 E3 ubiquitin-protein ligase RNF38/44 [EC:2.3.2.27] | (RefSeq) RING-H2 finger protein ATL65
c63003.graph_c0	7.48	16.33	16.5	0.38	0	0.61	1.43514e-17	-5.46732	down	K14488|3.43242e-27|nnu:104607463|K14488 SAUR family protein | (RefSeq) auxin-induced protein X10A-like
c50471.graph_c0	30.66	26.45	25.42	46.8	63.45	45.23	0.0084425	0.82725	up	--
c56162.graph_c0	4.84	3.14	3.95	2.28	0.42	0.99	0.00783145	-1.62357	down	K01953|2.63489e-74|jcu:105639616|K01953 asparagine synthase (glutamine-hydrolysing) [EC:6.3.5.4] | (RefSeq) asparagine synthetase [glutamine-hydrolyzing] 1
c64490.graph_c0	3.68	3.35	3.58	1.8	1.39	2.06	2.29958e-06	-1.08759	down	K16570|0|sind:105159662|K16570 gamma-tubulin complex component 3 | (RefSeq) gamma-tubulin complex component 3
c67649.graph_c1	5.36	6.13	7.49	4.62	1.6	2.66	0.00431484	-1.18384	down	K01358|1.15332e-18|sind:11452438|K01358 ATP-dependent Clp protease, protease subunit [EC:3.4.21.92] | (RefSeq) clpP, SIC0719; ATP-dependent Clp protease proteolytic subunit
c60903.graph_c0	10.31	7.63	8.61	1.04	1.41	1.54	5.09538e-15	-2.75418	down	--
c67462.graph_c0	6.64	4.9	4.07	27.51	51.55	29.43	1.87812e-09	2.71606	up	K08244|0|sind:105168286|K08244 alpha-glucan, water dikinase [EC:2.7.9.4] | (RefSeq) alpha-glucan water dikinase, chloroplastic-like
c51804.graph_c0	0.26	0.31	0.2	6.32	2.13	2.45	1.22375e-08	3.34851	up	--
c67574.graph_c0	22.28	23.83	21.06	48.12	128.81	81.89	1.78764e-06	2.38673	up	K19525|0|vvi:100260794|K19525 vacuolar protein sorting-associated protein 13A/C | (RefSeq) uncharacterized LOC100260794
c68854.graph_c0	5.84	2.98	5.4	3.9	130.07	6.63	0.00752247	2.42192	up	--
c49373.graph_c0	1.34	0.55	0.69	2.15	2.05	5.27	0.00446803	1.61767	up	--
c44495.graph_c0	10.92	13.97	11.69	2.78	2.64	6.43	8.0321e-05	-1.65357	down	K11251|1.53988e-67|spen:107031393|K11251 histone H2A | (RefSeq) probable histone H2A variant 1
c55624.graph_c0	1.42	3.37	2.81	0.54	0.23	1.16	0.00194923	-1.8766	down	--
c53301.graph_c0	4.86	0.26	0.37	23.81	2.95	20.9	0.00734694	2.36851	up	--
c40361.graph_c0	67.09	111.06	96.66	1.44	0.09	2.62	3.96817e-14	-5.31473	down	--
c66076.graph_c0	3.87	1.2	2.47	2.42	48.26	9.86	0.00565671	2.49622	up	K17471|0|gra:105771201|K17471 sulfate transporter 3 | (RefSeq) probable sulfate transporter 3.5
c60556.graph_c1	12.52	17.66	14.98	7.28	4.63	10.74	0.00365785	-1.0588	down	--
c61433.graph_c0	59.3	41.21	64.72	4.81	0.37	14.56	0.00115495	-2.63827	down	K05349|0|adu:107471616|K05349 beta-glucosidase [EC:3.2.1.21] | (RefSeq) uncharacterized LOC107471616
c46153.graph_c0	0.92	1.14	1.82	4.47	2.72	4.95	0.000713184	1.3678	up	--
c65550.graph_c0	15.32	10.92	9.46	26.59	40.43	31.23	0.000236244	1.4123	up	--
c57902.graph_c0	1.84	0.75	0.4	9.55	1.94	9.4	0.000271639	2.46081	up	--
c54812.graph_c0	136.47	239.89	230.67	1.77	1.32	6.13	1.38179e-21	-5.59354	down	--
c69010.graph_c0	12.53	19.23	16.16	2.84	5.18	6.83	8.99156e-05	-1.68878	down	K15397|3.6762e-142|sind:105164826|K15397 3-ketoacyl-CoA synthase [EC:2.3.1.199] | (RefSeq) 3-ketoacyl-CoA synthase 11
c53029.graph_c0	7.41	12.94	11.55	1.81	0.03	3.07	0.0092304	-2.22403	down	--
c66075.graph_c0	22.2	24.86	29.04	15.56	13.38	20.16	0.00373677	-1.09655	down	--
c60195.graph_c0	2.65	1.76	2.37	0.17	0.4	0.97	0.00188642	-1.86015	down	--
c63661.graph_c0	20.28	14.71	19.47	7.19	7.3	6.92	0.000276042	-1.09173	down	--
c64225.graph_c0	7.5	20.38	11.03	0.81	2.83	2.08	7.92928e-06	-2.70291	down	--
c62723.graph_c0	66.35	90.66	72.25	240.65	1567.15	1388.97	1.04379e-09	3.55931	up	--
c63824.graph_c1	43.02	56.49	44.53	99.57	145.99	149.07	1.64984e-06	1.37924	up	K07024|0|sind:105161697|K07024 sucrose-6-phosphatase&#160; [EC:3.1.3.24] | (RefSeq) sucrose-phosphatase 2-like
c53195.graph_c0	26.78	27.18	24.58	18.24	12.83	20.09	0.000760607	-0.674425	down	--
c44543.graph_c0	3.58	13.99	8.86	0.08	0.08	0.16	2.11654e-13	-5.33029	down	--
c65808.graph_c0	13.31	13.69	13.87	21.77	52.42	38.25	0.00126111	1.40813	up	K09487|0|jcu:105641490|K09487 heat shock protein 90kDa beta | (RefSeq) heat shock protein 83
c65790.graph_c0	79.35	49.01	53.21	304.3	160.23	368.43	3.19431e-06	1.91488	up	--
c54977.graph_c1	3.23	2.55	3.92	4.69	81.91	9.01	0.000968331	2.72984	up	--
c51968.graph_c0	23.63	25.76	24.79	14.42	13.56	18.25	0.000169988	-0.757144	down	--
c67365.graph_c1	2.47	2.21	2.83	5.54	26.46	8.03	0.000736197	2.31568	up	--
c48701.graph_c0	5.4	3.72	4.47	8.64	12.43	10.28	0.000887846	1.11145	up	--
c64686.graph_c0	20.25	8.77	13.94	73.51	104.59	45.69	0.000963604	1.49271	up	K01054|1.13074e-156|sly:101266812|K01054 acylglycerol lipase [EC:3.1.1.23] | (RefSeq) caffeoylshikimate esterase
c62407.graph_c0	12.36	14.1	16.12	33.32	143.48	24.7	0.00414513	1.96011	up	--
c55688.graph_c0	3.47	3.55	1.97	8.93	8.91	6.28	8.03912e-05	1.41128	up	--
c67817.graph_c0	18.23	14.75	18.71	32.56	65.46	49.45	0.00249574	1.23522	up	--
c61770.graph_c0	25.45	31.66	27.79	16.83	19.1	15.91	0.00554444	-0.772153	down	--
c61478.graph_c2	30.87	27.31	32.07	8.89	5.2	4.23	3.03214e-12	-2.64794	down	K10143|2.48196e-172|cic:CICLE_v10005222mg|K10143 E3 ubiquitin-protein ligase RFWD2 [EC:2.3.2.27] | (RefSeq) hypothetical protein
c58487.graph_c0	0.89	0.78	3.1	31.58	77.05	47.3	9.45052e-12	4.3817	up	--
c66652.graph_c0	29.39	25.52	36.41	70.45	109.41	89.1	5.4922e-05	1.38422	up	--
c23199.graph_c0	68.38	71.13	63.88	33.2	37.75	46.58	0.000386713	-0.878201	down	K02880|4.31245e-74|egr:104426169|K02880 large subunit ribosomal protein L17e | (RefSeq) 60S ribosomal protein L17-2
c62512.graph_c0	1.79	2.91	3.26	1.33	0.76	1.33	0.00105951	-1.00062	down	--
c53798.graph_c0	15.31	32.73	15.46	92.38	1306.51	453.12	1.75935e-07	4.02462	up	--
c57955.graph_c0	39.56	50.14	42.6	11.79	27.72	20.23	0.00379194	-1.15696	down	K09458|0|cit:102621824|K09458 3-oxoacyl-[acyl-carrier-protein] synthase II [EC:2.3.1.179] | (RefSeq) 3-oxoacyl-[acyl-carrier-protein] synthase I, chloroplastic
c61248.graph_c0	76.4	48.4	80.99	12.78	4.5	21.79	2.78226e-05	-2.34236	down	K01188|8.48513e-166|gra:105783838|K01188 beta-glucosidase [EC:3.2.1.21] | (RefSeq) beta-glucosidase 40-like
c65265.graph_c0	28.35	26.89	25.04	7.28	1.72	11.01	0.00163773	-1.86351	down	K18195|0|sind:105177228|K18195 rhamnogalacturonan endolyase [EC:4.2.2.23] | (RefSeq) probable rhamnogalacturonate lyase B
c25022.graph_c0	7.47	6.49	6.38	24.15	8.12	18.87	0.00818139	1.15292	up	--
c65082.graph_c2	118.57	274.59	179.44	78.09	28.7	99.35	0.00297314	-1.50475	down	--
c54583.graph_c0	25.51	28.99	23.92	7.38	2.36	11.65	0.000769115	-1.909	down	--
c63273.graph_c0	13.58	25.73	20.87	48.81	62.83	46.2	5.36883e-07	1.54362	up	K01431|0|nnu:104595495|K01431 beta-ureidopropionase [EC:3.5.1.6] | (RefSeq) beta-ureidopropionase
c63549.graph_c0	26.97	34.39	27.31	45.47	53.36	54.88	0.00267961	0.721911	up	K14486|1.79225e-116|pmum:103318956|K14486 auxin response factor | (RefSeq) auxin response factor 1
c55115.graph_c0	0.76	0.33	0.95	0.63	39.51	1.39	0.00237568	2.88229	up	K01580|5.68815e-119|mdm:103444237|K01580 glutamate decarboxylase [EC:4.1.1.15] | (RefSeq) GAD2; glutamate decarboxylase 2 (pancreatic islets and brain, 65kDa)
c57387.graph_c0	5.84	5.25	5.67	2.3	1.03	2.83	6.39169e-06	-1.5394	down	K00652|7.75751e-95|gmx:100820189|K00652 8-amino-7-oxononanoate synthase [EC:2.3.1.47] | (RefSeq) 8-amino-7-oxononanoate synthase-like
c67722.graph_c0	10.89	10.57	9.2	29.31	204.9	22.61	7.35811e-05	3.16394	up	K14638|0|vvi:100258695|K14638 solute carrier family 15 (peptide/histidine transporter), member 3/4 | (RefSeq) protein NRT1/ PTR FAMILY 2.11
c65527.graph_c0	0.55	0.46	0.23	0.89	6.73	2.68	0.000490154	2.58189	up	K08900|2.22539e-108|sly:101266892|K08900 mitochondrial chaperone BCS1 | (RefSeq) AAA-ATPase At2g18193-like
c66590.graph_c0	9.4	10.66	10.57	14.61	28.33	19.27	0.0096272	1.11604	up	--
c54939.graph_c0	2.25	0	1.03	6.99	37.02	4.94	0.00213232	2.83875	up	K14638|7.36192e-103|vvi:100261476|K14638 solute carrier family 15 (peptide/histidine transporter), member 3/4 | (RefSeq) protein NRT1/ PTR FAMILY 5.6
c51880.graph_c0	6.54	11.88	10.85	0.92	0	1.49	9.94921e-05	-3.0715	down	--
c54336.graph_c1	96.94	98.19	78.16	210.87	170.06	187.21	4.74002e-06	0.941682	up	--
c66278.graph_c2	13.42	3.01	9.14	16.67	147.42	17.28	0.000259933	2.82252	up	--
c53096.graph_c0	6.67	8	7.33	5.02	2.99	5.76	0.00929362	-0.769883	down	--
c61600.graph_c4	4.39	12.44	6.53	0.2	0.08	1.52	9.49921e-05	-3.09988	down	--
c31308.graph_c0	1.93	2.63	2.68	7.69	4.64	6.78	0.000471942	1.25846	up	K00915|1.13243e-37|nnu:104608955|K00915 inositol-polyphosphate multikinase [EC:2.7.1.140 2.7.1.151] | (RefSeq) inositol polyphosphate multikinase beta-like
c64228.graph_c0	12.17	11.69	13.5	27.07	44.09	29.4	6.12518e-05	1.38731	up	K10908|0|pper:PRUPE_ppa000868mg|K10908 DNA-directed RNA polymerase, mitochondrial [EC:2.7.7.6] | (RefSeq) hypothetical protein
c67692.graph_c0	38.32	148.66	146.19	1.04	0	13.18	0.00661234	-2.69736	down	K15404|0|sind:105167221|K15404 aldehyde decarbonylase [EC:4.1.99.5] | (RefSeq) protein ECERIFERUM 1-like
c51602.graph_c0	92.21	82.93	87.5	5.2	24.42	22.27	0.000156507	-2.20756	down	K01051|3.04788e-73|gra:105769342|K01051 pectinesterase [EC:3.1.1.11] | (RefSeq) pectinesterase-like
c44215.graph_c0	24.43	22.56	22.19	39.17	182.45	57.93	0.00371349	1.81263	up	K00207|0|vvi:100249021|K00207 dihydropyrimidine dehydrogenase (NADP+) [EC:1.3.1.2] | (RefSeq) dihydropyrimidine dehydrogenase (NADP(+)), chloroplastic
c55211.graph_c0	11.42	10.45	11.79	18.32	20.98	17.74	0.00865446	0.718802	up	--
c46356.graph_c0	3.52	6.04	5.27	1.82	0.18	0.56	0.000857064	-2.28905	down	K01728|1.43212e-42|sind:105157315|K01728 pectate lyase [EC:4.2.2.2] | (RefSeq) probable pectate lyase 18
c61229.graph_c0	2.35	1.12	1.44	5.64	5.21	3.14	0.00885266	1.28682	up	--
c59187.graph_c0	42.8	36.99	46.02	29.03	19.77	28.98	0.00231315	-0.727539	down	--
c63686.graph_c0	6.94	7.01	7.14	3.11	1.95	4.03	3.3858e-05	-1.28189	down	--
c68934.graph_c0	5.86	7.43	11.89	1.02	0.87	3.43	0.000281888	-2.1536	down	--
c64547.graph_c1	83.05	142.78	70.03	222.2	368.54	437.12	4.56843e-05	1.66409	up	--
c57731.graph_c0	2.43	3	1.41	7.08	48.08	9.35	0.00035167	2.89088	up	K09843|0|sind:105165006|K09843 (+)-abscisic acid 8'-hydroxylase [EC:1.14.13.93] | (RefSeq) abscisic acid 8'-hydroxylase 1-like
c62170.graph_c0	13.14	12.52	13.78	26.04	140.13	28.45	0.00437084	1.89466	up	K14156|5.03664e-129|pxb:103929087|K14156 choline/ethanolamine kinase [EC:2.7.1.32 2.7.1.82] | (RefSeq) probable choline kinase 1
c65596.graph_c0	4.55	4.68	2.45	34.54	83.4	34.99	3.19551e-11	3.40393	up	--
c58938.graph_c0	2.09	1.67	1.24	0.12	0.13	0.25	4.62736e-11	-3.11872	down	--
c52401.graph_c3	121.52	89.11	101.51	137.17	653.12	313.08	0.00955545	1.60446	up	K08770|4.43838e-51|cit:102608230|K08770 ubiquitin C | (RefSeq) polyubiquitin
c59965.graph_c0	10.7	9.89	9.64	5.99	4.68	6.93	0.00095902	-0.811536	down	--
c59808.graph_c0	2.47	2.96	1.9	0.34	0.15	1.23	0.00291585	-1.95011	down	--
c65678.graph_c0	36.58	41.16	44.98	30.52	28.41	39.85	0.000950608	-0.911458	down	--
c63851.graph_c2	11.66	10.54	16.89	7.87	3.67	4.68	0.00037455	-1.64337	down	--
c59957.graph_c3	20.48	26.72	21.05	8.18	2.52	10.6	0.00111097	-1.72196	down	--
c54560.graph_c0	1.19	1.68	1.23	3.92	5.03	5.12	2.95358e-07	1.77689	up	K04485|0|vvi:100258398|K04485 DNA repair protein RadA/Sms | (RefSeq) DNA repair protein RadA
c59404.graph_c0	45.96	33.48	60.62	9.48	7.35	8.1	1.12689e-12	-2.50744	down	K02706|3.72744e-180|tcc:ThcaC_p016|K02706 photosystem II P680 reaction center D2 protein [EC:1.10.3.9] | (RefSeq) psbD; photosystem II protein D2
c61756.graph_c0	1.38	2.45	0.56	8.31	4.66	5.7	0.000558925	1.84319	up	--
c57573.graph_c1	35.47	22.12	25.66	10.13	1.88	6.22	0.000175152	-2.18807	down	--
c50116.graph_c1	1.02	0.86	0.43	3.54	24.19	5.18	4.8555e-05	3.17381	up	--
c55310.graph_c0	38.87	69.91	62.28	0.24	0.53	9.22	0.00033473	-3.15792	down	--
c61111.graph_c0	69.11	102.95	65.41	268.25	173.27	181.42	2.71832e-06	1.29772	up	--
c60813.graph_c0	48.93	92.8	55.26	23.86	12.73	27.51	2.43319e-05	-1.78943	down	--
c58575.graph_c0	2.76	4.25	2.77	8.22	12.54	8.79	0.000661577	1.33849	up	--
c41429.graph_c0	21	22.64	20.44	4.88	0.21	6.15	0.00468887	-2.20714	down	K19891|0|rcu:8272185|K19891 glucan endo-1,3-beta-glucosidase 1/2/3 [EC:3.2.1.39] | (RefSeq) glucan endo-1,3-beta-glucosidase 2
c68020.graph_c1	143.66	163.98	126.31	90.19	66.83	72.44	0.00109623	-0.79327	down	--
c68862.graph_c0	1.36	0.85	1.21	2.96	5.24	2.86	0.000668676	1.56064	up	--
c39850.graph_c0	27.26	28.63	27.83	17.21	13.86	23.33	0.00374098	-0.704052	down	K06268|4.48173e-71|mdm:103426552|K06268 serine/threonine-protein phosphatase 2B regulatory subunit | (RefSeq) calcineurin subunit B-like
c52187.graph_c0	501.71	624.96	484.46	206.05	56.28	118.25	9.87558e-06	-2.06568	down	K09872|2.94953e-177|vvi:100233002|K09872 aquaporin PIP | (RefSeq) PIP2;1, PIP2, PIP2-1, aquaporin; aquaporin-like
c65851.graph_c8	4.82	3.1	0.87	8.17	22.66	6.54	0.00857158	1.85961	up	--
c62981.graph_c2	49.1	56.71	50.16	78.2	196.79	145.97	0.0012851	1.31653	up	K13863|0|gra:105804408|K13863 solute carrier family 7 (cationic amino acid transporter), member 1 | (RefSeq) cationic amino acid transporter 2, vacuolar-like
c64790.graph_c2	39.94	49.32	47.18	29.43	35.75	54.07	0.00894847	0.821267	up	--
c55007.graph_c0	23.05	10.73	11.89	28.23	61.19	58.65	0.00249646	1.48409	up	--
c59515.graph_c0	1.31	2.08	0.75	3.26	4.48	3.78	0.00334561	1.35823	up	--
c66088.graph_c2	137.75	161.91	147.07	21.23	32	39.22	2.58205e-12	-2.29381	down	K07375|2.41722e-113|zma:100272336|K07375 tubulin beta | (RefSeq) magi9825, GRMZM2G042636, TIDP3158; uncharacterized LOC100272336
c58580.graph_c0	0.42	0.35	1.08	1.25	3.87	1.93	0.00711529	1.44663	up	--
c38427.graph_c0	1.11	1.34	1.19	0.18	0.18	0.5	5.56876e-05	-2.02962	down	--
c65526.graph_c0	11.55	8.55	6.16	7.72	4.3	7.19	0.0026583	-0.845848	down	--
c56110.graph_c0	23.63	28.25	22.91	13.04	4.3	9.21	0.00134415	-1.39347	down	K11991|8.96069e-82|vvi:100259373|K11991 tRNA(adenine34) deaminase [EC:3.5.4.33] | (RefSeq) tRNA(adenine(34)) deaminase, chloroplastic
c66673.graph_c1	20.75	20.26	13.91	4.64	1.3	5.62	0.000414737	-2.48658	down	K15923|0|pper:PRUPE_ppa001398mg|K15923 alpha-L-fucosidase 2 [EC:3.2.1.51] | (RefSeq) hypothetical protein
c60779.graph_c1	0.3	0.61	0.07	0.93	0.96	0.73	0.00701801	1.46645	up	--
c60072.graph_c0	35.5	38.61	25.81	79.51	79.61	94.68	4.21928e-08	1.28659	up	K08066|8.25212e-104|tcc:TCM_020537|K08066 nuclear transcription factor Y, gamma | (RefSeq) Nuclear transcription factor Y subunit C-9 isoform 1
c64754.graph_c0	98.39	44.94	51.36	110.46	2553.23	42.26	0.00433338	2.65374	up	K07937|2.37899e-49|thj:104822393|K07937 ADP-ribosylation factor 1 | (RefSeq) ADP-ribosylation factor 1
c39181.graph_c0	5.52	5.54	8.12	0.91	0.74	2.28	0.000151246	-2.21454	down	--
c52547.graph_c0	11.53	13.43	16.74	5.44	2.28	7.42	0.000560532	-1.57172	down	K17623|2.68503e-61|sind:105155691|K17623 pseudouridine 5'-phosphatase [EC:3.1.3.96] | (RefSeq) (DL)-glycerol-3-phosphatase 2
c62862.graph_c1	15.77	16.9	13.13	8.72	6.48	11.72	0.00447015	-0.85696	down	--
c63079.graph_c0	2.39	2.77	4.16	18.6	16.95	11.44	9.53594e-08	2.16371	up	K15382|1.71132e-66|cic:CICLE_v10003933mg|K15382 solute carrier family 50 (sugar transporter) | (RefSeq) hypothetical protein
c63332.graph_c0	16.05	22.44	16.5	0.8	0.65	2.45	1.20814e-12	-3.66721	down	--
c59235.graph_c2	21.15	25.46	21.23	34.04	37.4	40.26	0.00328332	0.651249	up	K14297|1.0681e-44|vvi:100249633|K14297 nuclear pore complex protein Nup98-Nup96 | (RefSeq) nuclear pore complex protein NUP98A
c41865.graph_c0	1.83	1.12	1.44	4.97	4.69	2.52	0.00309002	1.3414	up	--
c59470.graph_c0	22.74	33.25	25.85	162.94	2611.37	274.43	6.10094e-07	4.12801	up	--
c49656.graph_c0	0	0.82	0.16	4.94	6.52	5.02	4.1334e-08	3.82595	up	K16282|6.77431e-16|vvi:100262985|K16282 E3 ubiquitin-protein ligase RHA2 [EC:2.3.2.27] | (RefSeq) E3 ubiquitin-protein ligase RHA2A
c60278.graph_c0	20.92	23.03	20.46	26.98	268.29	39.19	0.00735501	2.08416	up	--
c51861.graph_c0	6.63	5.54	5.41	13.02	10.85	9.89	0.000998956	0.860675	up	K11799|3.8956e-52|cit:102613228|K11799 WD repeat-containing protein 21A | (RefSeq) DDB1- and CUL4-associated factor 4
c51464.graph_c0	0.34	0.51	0.27	0.85	1.97	0.95	0.00345864	1.60583	up	--
c44440.graph_c0	28.12	72.05	73.93	0	0	0.34	2.39895e-17	-6.93406	down	K20628|4.59219e-120|sind:105167838|K20628 expansin | (RefSeq) expansin-B3-like
c50698.graph_c0	8.93	9.29	12.47	0.76	1.18	0.85	2.2186e-15	-3.37674	down	--
c67711.graph_c0	41.83	44.38	42.96	15.26	2.76	22.16	3.39361e-05	-2.08674	down	--
c50207.graph_c0	1.72	0.33	0.64	8.35	2.66	7.79	0.000511954	2.37176	up	--
c12503.graph_c0	10.3	13.66	10.61	18.72	23.66	24.97	0.00707343	0.85633	up	K05931|1.00561e-23|gra:105800749|K05931 type I protein arginine methyltransferase [EC:2.1.1.319] | (RefSeq) probable histone-arginine methyltransferase 1.3
c60044.graph_c0	16.22	16.75	9.65	4.83	4.6	6.27	2.9063e-06	-1.44448	down	K12486|1.2967e-41|tcc:TCM_045263|K12486 stromal membrane-associated protein | (RefSeq) Calcium-dependent ARF-type GTPase activating protein family isoform 1
c53846.graph_c0	4.6	1.62	3.79	53.77	84.51	35.06	9.32628e-11	3.73006	up	K02575|1.79818e-59|sind:105156629|K02575 MFS transporter, NNP family, nitrate/nitrite transporter | (RefSeq) high affinity nitrate transporter 2.5
c18492.graph_c0	0.75	0.45	0.34	7.92	2	3.73	4.19484e-05	2.67934	up	K03676|4.57425e-63|vvi:100254548|K03676 glutaredoxin 3 | (RefSeq) monothiol glutaredoxin-S10
c65256.graph_c2	116	93.79	128.3	28.71	17.54	61.99	0.000466398	-1.67581	down	K10999|3.66516e-127|tcc:TCM_035642|K10999 cellulose synthase A [EC:2.4.1.12] | (RefSeq) Cellulose synthase 6
c60130.graph_c1	4.09	3.46	5.06	13.99	15.53	10.94	6.02818e-05	1.38573	up	K20884|6.24048e-65|nnu:104611604|K20884 riboflavin kinase / FMN hydrolase [EC:2.7.1.26 3.1.3.102] | (RefSeq) bifunctional riboflavin kinase/FMN phosphatase-like
c65285.graph_c0	2.99	3.14	2.85	5.42	13.49	10.41	0.0020707	1.30421	up	K15601|0|vvi:100244450|K15601 lysine-specific demethylase 3 [EC:1.14.11.-] | (RefSeq) lysine-specific demethylase JMJ25
c64236.graph_c0	1.38	2.39	1.5	1.71	30.02	3.41	0.0038272	2.4984	up	--
c49886.graph_c1	209	228.2	242.28	94.46	114.14	133.47	2.8752e-05	-1.05644	down	K08057|2.77028e-133|vra:106772667|K08057 calreticulin | (RefSeq) calreticulin
c65294.graph_c4	37.34	38.52	44.35	17.69	12.19	24.63	1.2127e-06	-1.2189	down	K14492|4.22913e-45|tcc:TCM_024355|K14492 two-component response regulator ARR-A family | (RefSeq) Type-a response regulator
c46802.graph_c0	28.26	38.07	34.31	21.96	10.05	22.63	0.008182	-0.956263	down	--
c56670.graph_c1	2.02	2.67	1.19	0	0	0.37	0.0018423	-2.87569	down	--
c41983.graph_c0	58.36	72.49	61.58	125.85	90.64	229.48	0.00474612	1.0638	up	--
c66623.graph_c1	3.36	2.18	3.84	3.58	148.28	2.64	0.00794159	2.43893	up	--
c63500.graph_c1	7.47	5.52	4.16	5.7	43.36	13.12	0.00617004	2.0379	up	--
c64403.graph_c0	16.74	24.97	12.24	25.03	304.53	60.65	0.00225231	2.39259	up	K00083|8.43018e-75|rcu:8260964|K00083 cinnamyl-alcohol dehydrogenase [EC:1.1.1.195] | (RefSeq) probable mannitol dehydrogenase
c66880.graph_c0	20.57	20.41	22.18	42.93	46.77	61.41	3.24029e-08	1.11397	up	K14638|1.24243e-83|egr:104432989|K14638 solute carrier family 15 (peptide/histidine transporter), member 3/4 | (RefSeq) protein NRT1/ PTR FAMILY 8.3
c51209.graph_c0	5.47	7.63	5.97	0.55	0	0.85	1.90732e-08	-3.5652	down	--
c39002.graph_c0	16.6	14.49	17.72	4.27	6.19	8.72	0.000174727	-1.38816	down	K00025|3.82369e-87|sind:105171782|K00025 malate dehydrogenase [EC:1.1.1.37] | (RefSeq) malate dehydrogenase
c67671.graph_c0	25.11	28.6	24.87	4.17	10.19	15.77	0.00652426	-1.36318	down	K11498|0|rcu:8284349|K11498 centromeric protein E | (RefSeq) kinesin-related protein 11
c63665.graph_c0	7.63	9.28	7.76	3.35	3.51	4.14	3.78786e-06	-1.15493	down	--
c56993.graph_c2	9.69	18.91	5.91	17.14	66.19	50.15	0.00533074	1.73166	up	--
c50036.graph_c1	1.84	1.49	4.17	0.07	0	0	4.86028e-08	-4.65024	down	--
c68845.graph_c2	5.65	7.58	4.68	10.9	20.23	16.67	0.000750453	1.32221	up	--
c52453.graph_c0	4.23	3.92	5.22	1.59	1.44	1.87	2.43925e-06	-1.52746	down	--
c49524.graph_c0	32.47	52.25	44.02	73.71	89.57	78.57	0.00148486	0.987615	up	--
c66672.graph_c0	39.54	30.11	29.64	132.49	104.4	49.25	0.000935031	1.51978	up	--
c58043.graph_c0	3.57	3.13	3.28	0.48	1.16	1	1.13453e-05	-1.83257	down	--
c49874.graph_c0	41.13	19.25	37.28	3.9	4.58	1.94	6.43502e-08	-3.07112	down	--
c68747.graph_c0	12.54	8.44	10.14	7.17	5.24	7.82	0.00197677	-0.801715	down	K11322|3.54615e-84|rcu:8259929|K11322 enhancer of polycomb-like protein | (RefSeq) enhancer of polycomb-like protein 1
c44829.graph_c0	25.81	54.9	24.49	0.12	0	1.27	2.45662e-08	-4.78329	down	K01728|1.13166e-170|pper:PRUPE_ppa005761mg|K01728 pectate lyase [EC:4.2.2.2] | (RefSeq) hypothetical protein
c48450.graph_c0	17.36	15.93	14.04	27.58	27.81	31.42	8.13776e-05	0.786784	up	--
c31885.graph_c0	11.08	42.8	28.68	0	0	0.09	3.01066e-21	-7.34081	down	K16904|5.24926e-55|vvi:100241572|K16904 dCTP diphosphatase [EC:3.6.1.12] | (RefSeq) dCTP pyrophosphatase 1
c38145.graph_c0	3.51	3.55	4.1	0.69	0.1	1.11	0.00018567	-2.39058	down	K12259|0|vvi:100243887|K12259 spermine oxidase [EC:1.5.3.16 1.5.3.-] | (RefSeq) probable polyamine oxidase 5
c57244.graph_c0	6.99	7.74	6.05	0.54	0	0.55	3.34696e-07	-3.63226	down	K13422|1.20665e-108|tcc:TCM_015640|K13422 transcription factor MYC2 | (RefSeq) Basic helix-loop-helix DNA-binding family protein, putative
c67231.graph_c0	83.42	90.97	80.91	116.07	178.89	199.85	0.00810646	0.81388	up	K18469|0|vvi:100250355|K18469 TBC1 domain family member 5 | (RefSeq) uncharacterized LOC100250355
c37795.graph_c0	4.08	12.03	4.67	53.29	10.87	40.66	0.000939751	2.03138	up	K01662|0|vvi:100247834|K01662 1-deoxy-D-xylulose-5-phosphate synthase [EC:2.2.1.7] | (RefSeq) probable 1-deoxy-D-xylulose-5-phosphate synthase 2, chloroplastic
c66897.graph_c1	19.09	16.32	18.34	28.33	31.95	30.7	0.00504929	0.693552	up	K01874|0|vvi:100251286|K01874 methionyl-tRNA synthetase [EC:6.1.1.10] | (RefSeq) methionine--tRNA ligase, chloroplastic/mitochondrial
c47998.graph_c0	70.87	104.15	86.07	32.23	18.89	16.63	1.51571e-07	-1.95738	down	--
c68170.graph_c2	10.15	15.19	12.04	2.05	2.77	1.53	1.93907e-08	-2.62872	down	--
c51581.graph_c1	17.54	14.78	24.44	90.21	509.23	95.86	1.10957e-05	3.09611	up	--
c46588.graph_c0	0.31	0.18	1.22	4.51	29.22	3.47	8.4536e-05	3.37866	up	--
c39085.graph_c0	17.52	32.79	20.97	82.94	27.64	81.19	0.00856971	1.24645	up	K16055|0|vvi:100252552|K16055 trehalose 6-phosphate synthase/phosphatase [EC:2.4.1.15 3.1.3.12] | (RefSeq) alpha,alpha-trehalose-phosphate synthase [UDP-forming] 6-like
c20812.graph_c0	39.66	54.21	45.64	0.88	0.08	4.69	4.25844e-06	-3.77624	down	--
c49760.graph_c0	3.7	3.75	4.44	0.79	0.75	2.03	0.000825833	-1.7278	down	--
c61261.graph_c1	2.52	3.5	2.56	0.9	0.2	1	0.000424478	-1.96355	down	--
c36975.graph_c1	18.71	20.65	19.88	0.42	0	3.48	7.87267e-05	-3.24238	down	K14611|3.14346e-14|sind:105168220|K14611 solute carrier family 23 (nucleobase transporter), member 1/2 | (RefSeq) nucleobase-ascorbate transporter 7
c66420.graph_c0	60	18.19	47.65	404.2	46.63	199.08	0.00247963	2.10579	up	--
c62459.graph_c0	2.37	4.79	3.21	0.95	0.17	1.45	0.00303587	-1.89825	down	K18422|0|nnu:104596579|K18422 helicase MOV-10 [EC:3.6.4.13] | (RefSeq) probable RNA helicase SDE3
c64357.graph_c1	11.94	1.42	15.28	4.35	766.36	22.47	0.00293959	2.91224	up	--
c43986.graph_c0	15.64	19.54	21.2	3.46	3.76	7.22	3.45458e-07	-1.90324	down	--
c45665.graph_c0	2.82	2.29	3.07	0.11	0	0.63	0.00021029	-2.99273	down	--
c63852.graph_c0	8.78	8.68	8.65	13.43	44.54	29.31	0.00175853	1.6258	up	--
c48240.graph_c1	27.2	15.62	30.55	8.43	1.65	10.48	0.00363241	-1.77188	down	K09519|1.71317e-42|vvi:100241312|K09519 DnaJ homolog subfamily B member 13 | (RefSeq) dnaJ homolog subfamily B member 4
c60588.graph_c0	1.58	1.75	3.43	0.31	0.34	0.88	0.00129309	-2.02802	down	--
c31542.graph_c0	4.19	7.22	10.75	0	0	0.5	1.74164e-08	-4.43915	down	--
c62120.graph_c1	230.37	216.48	241.7	363.23	666.94	493.64	0.00407595	1.06489	up	--
c54371.graph_c0	0.25	0.05	0	1.37	31.56	0.76	0.000201251	3.68431	up	K07195|0|vvi:100267121|K07195 exocyst complex component 7 | (RefSeq) exocyst complex component EXO70B1
c31684.graph_c0	67.33	79.58	60.37	14.88	0.6	18.53	0.00433409	-2.24589	down	--
c58829.graph_c2	2.57	5.38	1.94	72.16	294.33	175.92	1.04911e-18	5.18359	up	--
c52128.graph_c0	6.15	6.31	6.52	15.28	9.53	13.08	0.000450909	0.902467	up	K11835|0|vvi:100259769|K11835 ubiquitin carboxyl-terminal hydrolase 4/11/15 [EC:3.4.19.12] | (RefSeq) ubiquitin carboxyl-terminal hydrolase 9
c44672.graph_c0	0.67	1.21	0.62	0.18	0	0.32	0.00198818	-2.29789	down	--
c58872.graph_c0	10.88	9.39	3.72	18.44	24.83	21.69	5.39475e-06	1.79989	up	--
c65435.graph_c4	102.46	182.76	84.65	212.8	302.95	324.13	0.00563755	1.09989	up	--
c61279.graph_c0	3.14	3.37	3.57	0.96	0.42	1.27	1.23642e-05	-2.0526	down	--
c61600.graph_c2	7.57	20.32	5.15	0.24	0.77	1.58	1.68744e-05	-3.16406	down	--
c65554.graph_c0	0.38	0.3	0.74	2.99	2.08	0.99	0.00215153	1.52432	up	--
c52953.graph_c0	19.36	13.27	13.74	13.39	7.25	9.83	0.000768625	-1.11749	down	K18159|1.21608e-103|egr:104422907|K18159 NADH dehydrogenase [ubiquinone] 1 alpha subcomplex assembly factor 1 | (RefSeq) probable complex I intermediate-associated protein 30
c66588.graph_c4	28.6	31.04	32.73	147.88	46.02	125.4	0.000362612	1.57474	up	K00975|7.9096e-66|bna:106405730|K00975 glucose-1-phosphate adenylyltransferase [EC:2.7.7.27] | (RefSeq) glucose-1-phosphate adenylyltransferase small subunit, chloroplastic-like
c59358.graph_c0	2.13	2.97	2.48	0.47	0.25	0.88	2.12562e-06	-2.21659	down	--
c43452.graph_c0	5.07	6.7	6.86	0	0	0.08	6.49732e-18	-6.36052	down	--
c63489.graph_c0	5.71	4.95	4.6	12.82	58.24	34.15	3.10517e-05	2.45619	up	K14498|0|gmx:100806949|K14498 serine/threonine-protein kinase SRK2 [EC:2.7.11.1] | (RefSeq) serine/threonine-protein kinase SRK2I-like
c60722.graph_c0	535.42	385.13	290.61	126.64	144.03	122.45	8.18582e-06	-1.62633	down	K21102|1.15648e-135|vvi:100232981|K21102 anthocyanidin reductase [(2S)-flavan-3-ol-forming] [EC:1.3.1.112] | (RefSeq) ANR, VvANR, ban; anthocyanidin reductase
c67836.graph_c0	9.53	9.55	13.26	22.84	18.77	33.66	0.002807	0.884091	up	--
c67234.graph_c0	78.54	90.75	83.81	56.13	45.55	62.74	0.000177384	-0.629615	down	--
c65413.graph_c0	304.71	143.73	377.12	6.79	19.68	24.49	1.62241e-10	-3.81855	down	K20929|0|pmum:103321289|K20929 glyoxal/methylglyoxal oxidase [EC:1.2.3.15] | (RefSeq) WSC domain-containing protein ARB_07867-like
c67022.graph_c0	13.32	38.65	8.19	44.8	66.86	93.93	0.00656582	1.633	up	--
c50349.graph_c1	24.27	31.43	21.57	45.54	43.79	59.49	0.000458861	0.85734	up	K17508|0|vvi:100252344|K17508 protein phosphatase PTC7 [EC:3.1.3.16] | (RefSeq) probable protein phosphatase 2C 55
c31093.graph_c1	0.92	1.66	0.65	0.07	0.17	0.17	4.70779e-06	-2.74782	down	--
c55031.graph_c0	22.09	20.82	23.16	39.63	56.1	45.94	0.00145108	0.910366	up	--
c64213.graph_c0	8.34	0.87	6.7	6.2	232.87	11.12	0.00315678	2.75939	up	K03549|0|pper:PRUPE_ppa001648mg|K03549 KUP system potassium uptake protein | (RefSeq) hypothetical protein
c42678.graph_c1	51.11	54.9	47.96	82.11	154.57	122.13	0.00197656	1.1316	up	--
c53698.graph_c0	4.54	5.34	5.54	0.9	0.39	0.95	3.79796e-12	-2.88367	down	--
c66249.graph_c0	4.81	4.84	4.81	1.37	0.63	4.91	0.00862599	-1.48378	down	--
c54307.graph_c0	1.25	1.54	1.36	2.11	7.61	4.06	0.00893466	1.64111	up	--
c53189.graph_c0	6.51	12.39	7.33	1.02	0.53	1.5	3.74064e-11	-3.03162	down	K00511|0|fve:101297207|K00511 squalene monooxygenase [EC:1.14.14.17] | (RefSeq) squalene monooxygenase-like
c62193.graph_c0	60.6	61.17	46.87	94.94	92.2	122.89	0.000357532	0.798685	up	--
c65856.graph_c0	0.72	0.26	0.34	1.52	1.31	1.71	0.00398469	1.37797	up	--
c54980.graph_c1	1.81	0.75	1.51	1.05	8.44	19.53	0.00347212	2.28253	up	--
c63552.graph_c4	179.62	143.37	164.15	45.67	79.72	100.18	0.00350838	-1.13587	down	K00695|0|sot:102577594|K00695 sucrose synthase [EC:2.4.1.13] | (RefSeq) SS16, sus4; Sucrose synthase
c53049.graph_c0	4.72	4.89	4.96	1.96	1.05	2.23	1.24495e-05	-1.5427	down	--
c65247.graph_c0	3.79	8.05	3.72	16.29	3.71	11.41	0.00811042	1.59723	up	K19355|1.21083e-32|fve:101301795|K19355 mannan endo-1,4-beta-mannosidase [EC:3.2.1.78] | (RefSeq) mannan endo-1,4-beta-mannosidase 4-like
c64223.graph_c1	3.2	2.25	2.11	27.5	74.64	6.2	5.00924e-05	3.1505	up	K03283|3.36389e-27|jcu:105630293|K03283 heat shock 70kDa protein 1/8 | (RefSeq) heat shock cognate 70 kDa protein-like
c38222.graph_c0	12.6	9.46	9.32	25.1	58.74	36.47	0.000218606	1.77269	up	K03283|2.44688e-28|cic:CICLE_v10027943mg|K03283 heat shock 70kDa protein 1/8 | (RefSeq) hypothetical protein
c61452.graph_c3	3.86	1.79	4.11	0.44	284.73	2.16	0.00683838	2.70871	up	K14487|0|rcu:8285613|K14487 auxin responsive GH3 gene family | (RefSeq) probable indole-3-acetic acid-amido synthetase GH3.1
c61992.graph_c0	10.52	11.56	11.64	19.82	77.06	26.84	0.00533117	1.52234	up	--
c63876.graph_c0	15.89	23.51	14.56	54.54	59.92	58.95	4.37185e-09	1.63057	up	--
c57152.graph_c0	14.96	15.88	12.37	26.19	34.77	27.92	0.00139898	0.961481	up	K14811|4.68098e-103|sind:105159408|K14811 ATP-dependent RNA helicase DBP3 [EC:3.6.4.13] | (RefSeq) DEAD-box ATP-dependent RNA helicase 5
c49423.graph_c0	3.18	2.23	2.58	0.48	0	0.67	0.000382272	-2.51402	down	--
c66089.graph_c0	55.07	38.07	49.06	123.42	474.99	306.32	1.22457e-05	2.34757	up	K18857|5.21667e-49|egr:104449633|K18857 alcohol dehydrogenase class-P [EC:1.1.1.1] | (RefSeq) alcohol dehydrogenase
c64602.graph_c3	52.92	30.49	59.7	10.34	9.8	9.29	4.57528e-10	-2.64991	down	K02132|0|bvg:809533|K02132 F-type H+-transporting ATPase subunit alpha | (RefSeq) atp1, BevupMp131; ATPase subunit 1
c47703.graph_c0	19.6	28.51	13.73	39.5	267.13	130.77	0.00020702	2.47617	up	K09286|3.29673e-31|sind:105178559|K09286 EREBP-like factor | (RefSeq) ethylene-responsive transcription factor 4-like
c57762.graph_c1	1.96	1.27	1.5	2.74	3.85	3.44	0.00322839	0.913497	up	--
c57864.graph_c0	80.84	62.45	116.17	11.04	6.27	25.75	3.66841e-06	-2.51509	down	--
c56831.graph_c0	3.81	2.68	5.51	217.3	56.35	15.68	2.66774e-06	3.72134	up	--
c54224.graph_c0	83.71	60.2	99.82	10.54	0.53	19.47	0.00153559	-2.5627	down	--
c64919.graph_c0	26.48	18.16	27.15	7.82	9.68	12.01	6.13445e-05	-1.33342	down	K05391|9.79633e-81|pop:POPTR_0017s12550g|K05391 cyclic nucleotide gated channel, other eukaryote | (RefSeq) hypothetical protein
c59682.graph_c1	39.62	46.06	40.53	68.01	57.71	69.61	0.00193295	0.590065	up	K01937|0|vvi:100248684|K01937 CTP synthase [EC:6.3.4.2] | (RefSeq) CTP synthase
c59400.graph_c0	482.42	480.9	473.53	874.17	684.75	918.54	5.32949e-06	0.697796	up	K08245|1.1742e-171|pmum:103329303|K08245 phytepsin [EC:3.4.23.40] | (RefSeq) aspartic proteinase A1-like
c47421.graph_c1	3.54	3.99	3.44	0.82	0.08	1.03	2.32943e-05	-2.58244	down	--
c47303.graph_c0	545.3	527.72	829.93	52.24	0.17	49.4	0.000824842	-3.07792	down	--
c63774.graph_c1	47.33	58.91	41.84	193.01	125.5	117.54	2.10875e-06	1.45803	up	K01805|3.45647e-39|vvi:100254769|K01805 xylose isomerase [EC:5.3.1.5] | (RefSeq) xylose isomerase
c53883.graph_c0	71.38	81.25	88.7	34.99	49.94	47.39	0.00221809	-0.912105	down	K13448|2.94438e-92|pmum:103337263|K13448 calcium-binding protein CML | (RefSeq) probable calcium-binding protein CML13
c63029.graph_c3	10.45	11.67	11.61	17.72	20.1	18.45	0.0051086	0.677886	up	--
c68104.graph_c0	27.17	21.14	20.54	48.47	54.13	55.3	6.68269e-07	1.19879	up	--
c64353.graph_c0	81.97	60.98	86.63	23.43	18.58	26.81	1.17341e-11	-2.41764	down	K01601|0|rcu:11542325|K01601 ribulose-bisphosphate carboxylase large chain [EC:4.1.1.39] | (RefSeq) rbcL, RCOM_ORF00051; ribulose-1,5-bisphosphate carboxylase/oxygenase large subunit
c47462.graph_c0	5.57	5.26	5.9	9.71	13.99	11.17	0.00177149	0.975941	up	--
c53071.graph_c0	123.59	195.04	172.38	76.03	58.36	125.32	0.00542141	-0.993236	down	--
c63645.graph_c0	20.89	27.38	25.45	18.72	9.78	18.53	0.00786694	-0.668808	down	K00938|0|gra:105764972|K00938 phosphomevalonate kinase [EC:2.7.4.2] | (RefSeq) probable phosphomevalonate kinase
c57771.graph_c0	2.34	2.97	2.21	1.35	0.64	1	7.52525e-07	-1.73444	down	--
c38221.graph_c0	0.24	0.17	0.8	0.57	64.27	1.7	0.000344256	3.48919	up	--
c63164.graph_c0	8.42	2.01	2.88	25.81	107.89	6.42	0.001552	2.64638	up	--
c61834.graph_c1	18.36	19.87	17.9	7.33	8.51	9.33	1.09892e-09	-1.25799	down	--
c61194.graph_c3	10.36	19.72	10.81	5.01	1.22	5.17	0.00188946	-1.52783	down	K09754|4.74958e-07|fve:101310387|K09754 coumaroylquinate(coumaroylshikimate) 3'-monooxygenase [EC:1.14.13.36] | (RefSeq) cytochrome P450 98A2
c57314.graph_c0	21.08	23.91	13.87	0.61	0	0.69	3.15867e-11	-4.58732	down	--
c62132.graph_c1	0.27	1.25	0.77	2.61	1.85	1.9	0.00258403	1.54727	up	--
c66857.graph_c0	1.09	0.56	1.04	3.14	16.88	2.98	0.000490855	2.86496	up	--
c43486.graph_c0	2.23	6.11	4	0.54	0	0.23	6.19087e-07	-3.57842	down	K12524|4.38598e-50|egu:105039512|K12524 bifunctional aspartokinase / homoserine dehydrogenase 1 [EC:2.7.2.4 1.1.1.3] | (RefSeq) bifunctional aspartokinase/homoserine dehydrogenase 1, chloroplastic
c63585.graph_c0	71.3	69.65	76.19	51.22	24.07	51.59	0.00620607	-0.862524	down	--
c20027.graph_c0	23.28	38.25	10.73	110.13	47.77	106.62	0.00165127	1.64205	up	--
c66519.graph_c0	0.39	0.88	0.36	2.83	1.02	1.64	0.00164285	2.11124	up	--
c66841.graph_c1	10.84	11.45	8.95	7.31	4.74	6.31	0.00104686	-0.831429	down	K15281|9.8249e-22|eus:EUTSA_v10025721mg|K15281 solute carrier family 35 | (RefSeq) hypothetical protein
c66596.graph_c0	7.2	8.5	3.24	2.36	1.64	3.13	0.000269056	-1.99208	down	--
c56035.graph_c0	8.25	12.18	10.9	20.7	195.64	32.05	0.00100338	2.51459	up	K14803|2.82471e-112|pper:PRUPE_ppa006733mg|K14803 protein phosphatase PTC2/3 [EC:3.1.3.16] | (RefSeq) hypothetical protein
c56660.graph_c0	3.74	8.68	5.57	2.66	0.32	1.99	0.00931986	-1.70127	down	--
c54336.graph_c0	58.44	67.01	48.28	115.02	122.28	111.22	0.000124423	0.915791	up	--
c55977.graph_c0	324.32	423.06	355.83	13.36	11.41	30.48	4.42872e-11	-2.90262	down	--
c57337.graph_c2	66.48	77.38	71.55	129.63	93	128.02	0.000808647	0.614849	up	K00844|0|pmum:103340810|K00844 hexokinase [EC:2.7.1.1] | (RefSeq) hexokinase-1
c43525.graph_c1	48.62	39.42	44.4	26.49	17.49	35.83	0.00770927	-0.838967	down	K09580|2.03094e-104|vvi:100246809|K09580 protein disulfide-isomerase A1 [EC:5.3.4.1] | (RefSeq) protein disulfide isomerase-like 1-4
c51818.graph_c0	4.88	13.32	4.01	0	0	0.35	2.86291e-06	-4.20561	down	K16297|0|vvi:100255776|K16297 serine carboxypeptidase-like clade II [EC:3.4.16.-] | (RefSeq) serine carboxypeptidase-like 45
c60414.graph_c3	3.23	4.89	3.33	22.15	8.15	32.05	4.235e-05	2.12709	up	--
c59542.graph_c0	35.95	35.14	69.8	7.89	2.31	6.28	1.30945e-08	-2.98977	down	--
c47436.graph_c0	5.6	6.64	7.94	0.88	3.3	0.73	0.00734528	-1.8009	down	--
c62142.graph_c0	2.17	7.23	1.8	0	0.1	0.39	1.54759e-05	-3.5866	down	K01674|1.35115e-148|pper:PRUPE_ppa009714mg|K01674 carbonic anhydrase [EC:4.2.1.1] | (RefSeq) hypothetical protein
c68793.graph_c0	0.5	0.41	0.39	2.47	1.16	1.07	0.000157183	1.69213	up	--
c65759.graph_c0	36.43	36.34	32.74	72.61	79.73	87.49	5.37064e-09	1.08634	up	--
c59675.graph_c0	9.71	9.98	10.8	3.42	0.72	5.69	0.00957853	-1.60453	down	--
c64770.graph_c0	2.71	2.84	1.28	5.42	4.96	4.77	0.00813041	1.05069	up	K03103|4.04847e-132|pop:POPTR_0008s07260g|K03103 multiple inositol-polyphosphate phosphatase / 2,3-bisphosphoglycerate 3-phosphatase [EC:3.1.3.62 3.1.3.80] | (RefSeq) POPTRDRAFT_765615; histidine acid phosphatase family protein
c59048.graph_c0	5.75	0.46	6.6	12.34	196.61	14.22	0.0015401	2.91398	up	--
c64069.graph_c0	2.31	4.35	3.64	8.39	5.4	8.47	3.49495e-07	1.66459	up	--
c64146.graph_c0	117.98	123.63	114.67	31.03	16.3	32.94	7.05453e-14	-2.20938	down	--
c66801.graph_c0	3.13	2.58	3.51	1.21	284.82	1.66	0.00543678	2.78044	up	K11820|9.98629e-155|cit:102614568|K11820 N-hydroxythioamide S-beta-glucosyltransferase [EC:2.4.1.195] | (RefSeq) UDP-glycosyltransferase 74B1
c46446.graph_c0	8.82	12.06	11.6	16.24	17.84	19.32	0.00808202	0.623517	up	K10523|1.02731e-102|vvi:100263350|K10523 speckle-type POZ protein | (RefSeq) BTB/POZ and MATH domain-containing protein 3
c49242.graph_c0	154.46	148.31	208.58	0.05	0.06	14.21	0.00198851	-3.0622	down	--
c41423.graph_c0	16.59	14.91	16.48	26	26.97	33.84	0.00082089	0.761142	up	--
c52168.graph_c0	17.09	27.04	16.89	10.49	2.72	8.65	0.00435217	-1.39218	down	--
c44758.graph_c0	17.07	11.38	12.39	2.64	2.38	9.37	0.00735473	-1.66775	down	K09422|1.50966e-89|vvi:100250017|K09422 myb proto-oncogene protein, plant | (RefSeq) transcription factor RAX2
c68574.graph_c2	46.26	33.65	58.87	8.44	8.15	9.47	8.6722e-12	-2.70966	down	K02634|1.81994e-121|pop:POPTR_0016s11450g|K02634 apocytochrome f | (RefSeq) hypothetical protein
c66294.graph_c1	47.57	47.35	47.97	25.18	27.28	27.24	6.45918e-06	-0.940475	down	--
c48102.graph_c0	4.06	3.41	3.52	1.9	1.33	2.06	0.000381976	-1.11952	down	--
c47892.graph_c0	0	0	0.04	2.91	7.26	4.06	2.43364e-14	6.0781	up	--
c19131.graph_c0	21.33	25.46	22.69	10.39	7.96	9.05	5.70736e-11	-1.40668	down	--
c57783.graph_c0	31.31	15.91	36.3	13.93	7.29	8.63	0.00183266	-1.58066	down	--
c61623.graph_c0	57.67	58.21	60.01	8.74	5.14	16.95	5.1974e-09	-2.55684	down	--
c64934.graph_c1	4.54	2.96	2.26	21.28	3.92	19.7	0.00126911	1.86656	up	--
c61520.graph_c0	0.22	0.22	0.58	1.17	1.78	1.41	0.000124675	2.25499	up	--
c52084.graph_c0	86.92	80.42	87.65	11.29	2.87	30.56	0.000442138	-2.34176	down	--
c61169.graph_c0	9.22	4.73	7.12	19.68	581.94	36.96	4.90068e-05	3.62036	up	--
c51051.graph_c0	5.58	13.19	15.43	0.61	0	0.95	4.97432e-06	-3.65374	down	K13066|4.51964e-82|nnu:104585771|K13066 caffeic acid 3-O-methyltransferase [EC:2.1.1.68] | (RefSeq) caffeic acid 3-O-methyltransferase 1
c54594.graph_c0	3.88	5.57	5.49	32.43	88.48	25.59	2.87938e-07	2.99006	up	--
c62199.graph_c3	144.71	224.52	183.94	25.41	4.94	54.55	0.000264432	-2.49109	down	K00128|4.14355e-76|vvi:100253650|K00128 aldehyde dehydrogenase (NAD+) [EC:1.2.1.3] | (RefSeq) aldehyde dehydrogenase family 3 member F1
c55967.graph_c0	9.27	9.49	8.9	5.23	4.14	7.66	0.00764674	-0.775468	down	K17815|2.08723e-74|sind:105170328|K17815 exonuclease V [EC:3.1.-.-] | (RefSeq) exonuclease V, chloroplastic-like
c64123.graph_c0	73.37	74.76	74.5	49.38	48.68	53.5	1.12181e-05	-0.854283	down	K03043|0|sind:11452389|K03043 DNA-directed RNA polymerase subunit beta [EC:2.7.7.6] | (RefSeq) rpoB, SIC0250; RNA polymerase beta subunit
c57472.graph_c0	1.88	0.86	1.27	26.83	11.5	2.82	0.000334434	2.63163	up	--
c60516.graph_c0	3.18	3.51	3.25	0.03	0	0.32	3.07895e-07	-4.21839	down	--
c65931.graph_c0	18.46	18.16	14.38	36.51	32.73	39.02	1.34552e-07	1.00282	up	--
c58051.graph_c0	25.18	43.27	26.2	97.21	88.45	79.07	1.79494e-06	1.28092	up	--
c58191.graph_c1	25.84	57.06	39.97	7.43	8.92	11.65	0.000566738	-1.5079	down	--
c55750.graph_c1	125.17	141.03	115.73	64.45	26.24	91.27	0.000168048	-1.19997	down	K09338|0|tcc:TCM_026907|K09338 homeobox-leucine zipper protein | (RefSeq) Homeobox-leucine zipper family protein / lipid-binding START domain-containing protein isoform 1
c67354.graph_c0	6	3.07	3.37	6.91	5.7	6.51	0.00083591	1.19607	up	K03883|1.45763e-26|bvg:809558|K03883 NADH-ubiquinone oxidoreductase chain 5 [EC:1.6.5.3] | (RefSeq) nad5, BevupMp052; NADH dehydrogenase subunit 5
c50455.graph_c0	120.58	107.19	124.45	37.67	54.7	54.11	1.78612e-05	-1.30577	down	--
c65598.graph_c0	3.87	3.49	2.56	6.78	6.92	5.64	0.000323252	1.27457	up	--
c52936.graph_c0	4.08	4.59	5.36	13.03	8.57	14.65	2.13755e-05	1.03764	up	K18342|1.85927e-21|sind:105156692|K18342 OTU domain-containing protein 6 [EC:3.4.19.12] | (RefSeq) OTU domain-containing protein At3g57810-like
c57634.graph_c0	0.1	0.44	0.45	1.1	1.95	0.96	0.00348923	1.88024	up	--
c37656.graph_c0	1110.23	1661.28	1439.99	11.81	0.16	77.31	5.51377e-05	-3.79495	down	--
c66602.graph_c1	24.56	32.54	23.32	14.69	4.82	12.99	0.00137399	-1.71556	down	--
c66588.graph_c0	29.72	30.82	27.79	123.22	38.73	113.61	0.00124032	1.42799	up	K00975|4.25472e-98|mdm:103432152|K00975 glucose-1-phosphate adenylyltransferase [EC:2.7.7.27] | (RefSeq) glucose-1-phosphate adenylyltransferase small subunit, chloroplastic/amyloplastic
c55074.graph_c3	3.42	2.57	4.89	0	0	0.37	5.95046e-07	-3.99702	down	--
c54920.graph_c0	38.67	39.75	42.16	2.94	0.06	5.39	0.000301597	-3.08258	down	--
c44345.graph_c0	3.35	6.53	2.94	8.8	60.18	14.47	0.00137924	2.33713	up	--
c53056.graph_c0	115.48	161.39	136.19	27.47	0.42	28.93	0.00624098	-2.35941	down	--
c25835.graph_c0	22.65	30.06	29.58	0.93	0.31	0.85	3.72935e-38	-5.18665	down	--
c38667.graph_c0	11.37	19.93	14.35	3.63	0.49	4.96	0.000877194	-2.17647	down	K14484|1.99094e-73|rcu:8271341|K14484 auxin-responsive protein IAA | (RefSeq) auxin-induced protein AUX22
c59280.graph_c0	3.76	4.47	3.3	2.32	2.35	2.68	0.00222615	-0.706654	down	--
c55773.graph_c0	2.03	1.87	1.75	4.18	10.57	8.51	4.53661e-05	1.8941	up	K10908|6.09009e-179|rcu:8276096|K10908 DNA-directed RNA polymerase, mitochondrial [EC:2.7.7.6] | (RefSeq) DNA-directed RNA polymerase 2B, chloroplastic/mitochondrial
c63663.graph_c0	9.31	8.65	12.03	3.2	0.7	1.79	1.33774e-05	-2.33087	down	K05581|5.00755e-92|tcc:ThcaC_p023|K05581 NAD(P)H-quinone oxidoreductase subunit J [EC:1.6.5.3] | (RefSeq) ndhJ; NADH-plastoquinone oxidoreductase subunit J
c65283.graph_c0	1.22	2.68	1.09	1.74	48.24	9.84	0.000879	2.85797	up	K08472|1.70099e-88|egr:104445233|K08472 mlo protein | (RefSeq) MLO-like protein 6
c68705.graph_c2	30.99	19.38	42.93	5.59	0.64	6.7	0.000191698	-2.49166	down	--
c66243.graph_c0	8.06	9.13	10.84	5.44	3.92	6.91	0.00344857	-0.856394	down	--
c64360.graph_c0	104.72	115.43	114.75	170.56	330.41	253.41	0.00428295	1.07236	up	K01338|1.8528e-143|vvi:100262630|K01338 ATP-dependent Lon protease [EC:3.4.21.53] | (RefSeq) lon protease homolog 2, peroxisomal
c62402.graph_c0	28.13	42.08	37.43	4.13	0.86	5.36	1.32365e-07	-3.31314	down	--
c53432.graph_c0	6.14	8.97	7.38	1.1	0.15	2.33	0.000449938	-2.42814	down	--
c61045.graph_c0	16.92	16.94	13.4	10.1	9.1	10.42	0.0016367	-0.640365	down	--
c43720.graph_c0	2.84	2.5	4.36	0.35	0.32	1.57	0.00208684	-1.99442	down	--
c62404.graph_c0	3.62	9.64	3.97	30.24	8.78	18.61	0.00292344	1.88385	up	--
c60458.graph_c0	5.52	6.77	4.08	1.65	0	0.74	0.000780588	-2.4499	down	--
c41571.graph_c0	10.68	11.9	10.98	22.38	15.59	27.4	0.00155277	0.847285	up	K03113|1.84272e-72|nnu:104585667|K03113 translation initiation factor 1 | (RefSeq) protein translation factor SUI1 homolog
c62905.graph_c1	96.03	104.38	87.37	37.1	30.16	34	3.29025e-21	-1.62094	down	--
c47555.graph_c0	29.53	38.32	35.71	56.02	84.36	67.26	0.00485042	0.919429	up	--
c66812.graph_c0	0.72	0.21	0.38	1.75	3.71	2.64	1.88784e-05	2.45842	up	--
c66085.graph_c0	44	38.1	43.16	26.07	21.4	29.82	0.00250999	-0.601491	down	K16803|1.64003e-113|sind:105175507|K16803 cytoskeleton-associated protein 5 | (RefSeq) protein MOR1
c58330.graph_c0	102.93	123.69	114.73	208.48	258.74	184.41	0.00354777	0.876912	up	--
c57678.graph_c0	0.4	0.9	0.26	3	3.83	2.91	3.72687e-06	2.39205	up	K11136|0|vvi:100265202|K11136 regulator of telomere elongation helicase 1 [EC:3.6.4.12] | (RefSeq) regulator of telomere elongation helicase 1 homolog
c62860.graph_c0	4.94	1.53	5.32	7.15	381.75	6.87	0.000627565	3.28326	up	--
c63849.graph_c0	70.35	48.24	72.69	38.29	12.41	26.1	0.00436317	-1.36028	down	K01194|4.39415e-134|cic:CICLE_v10000621mg|K01194 alpha,alpha-trehalase [EC:3.2.1.28] | (RefSeq) hypothetical protein
c54238.graph_c0	4.84	5.74	4.37	10.08	16.29	23.3	4.18741e-05	1.5997	up	--
c45345.graph_c0	3.19	3.8	6.48	0.31	0.13	1.5	0.000669202	-2.49491	down	--
c53939.graph_c0	6.74	7.1	7.56	11.09	44.07	15.38	0.00899028	1.55231	up	--
c65873.graph_c0	202.2	180.85	196.97	510.82	388.45	761.48	1.86718e-06	1.37691	up	K00029|7.23343e-98|nnu:104604498|K00029 malate dehydrogenase (oxaloacetate-decarboxylating)(NADP+) [EC:1.1.1.40] | (RefSeq) NADP-dependent malic enzyme
c67684.graph_c0	5.57	8.22	7.21	16.47	33.25	42.72	6.85139e-07	1.97066	up	--
c23839.graph_c0	10.71	6.93	3.13	0	0	0	4.42011e-10	-5.48626	down	--
c66588.graph_c1	46.49	46.24	51.75	193.33	63.77	166.68	0.00156933	1.37359	up	K00975|1.93042e-65|jcu:105643445|K00975 glucose-1-phosphate adenylyltransferase [EC:2.7.7.27] | (RefSeq) glucose-1-phosphate adenylyltransferase small subunit 2, chloroplastic
c55758.graph_c0	4.66	7.36	5.12	0.43	0.25	2.64	0.00399274	-2.12089	down	--
c64573.graph_c0	24.08	19.3	18.68	8.1	10.99	7.11	0.000581103	-1.28074	down	K03327|0|vvi:100257810|K03327 multidrug resistance protein, MATE family | (RefSeq) protein DETOXIFICATION 16
c54741.graph_c1	14.65	3.4	13.15	13.08	1299.11	26.88	0.0004825	3.38422	up	--
c55750.graph_c3	4.41	4.16	5.78	1.76	1.49	1.37	0.000308975	-1.6412	down	K09338|9.27169e-36|mdm:103412353|K09338 homeobox-leucine zipper protein | (RefSeq) homeobox-leucine zipper protein HOX32-like
c48500.graph_c0	4	7.34	8.8	0.12	0	0.27	8.23697e-16	-5.2082	down	K08235|1.7627e-108|sot:102580643|K08235 xyloglucan:xyloglucosyl transferase [EC:2.4.1.207] | (RefSeq) probable xyloglucan endotransglucosylase/hydrolase protein 32
c46821.graph_c0	67.8	125.35	101.5	0.37	0.07	5.04	1.80948e-06	-4.26224	down	K15400|2.52058e-63|pmum:103330304|K15400 omega-hydroxypalmitate O-feruloyl transferase [EC:2.3.1.188] | (RefSeq) omega-hydroxypalmitate O-feruloyl transferase-like
c61190.graph_c0	22.81	27.91	51.1	65.37	4108.8	33.85	0.0026039	2.80522	up	--
c54333.graph_c0	73.38	95.03	84.47	38.57	24.02	58.95	0.0017704	-1.1198	down	K13519|0|pxb:103954096|K13519 lysophospholipid acyltransferase [EC:2.3.1.51 2.3.1.23 2.3.1.-] | (RefSeq) lysophospholipid acyltransferase 1-like
c60945.graph_c0	16.74	12.04	10.07	9.16	6.35	9.85	0.00805475	-0.651902	down	--
c49690.graph_c0	14.78	12.81	12.62	4.65	0.75	5	0.00134249	-1.89489	down	--
c59377.graph_c0	2.74	3.43	2.17	2.54	11.01	4.1	0.00894646	1.28695	up	--
c61488.graph_c0	19.66	26.66	18.09	38.89	225.78	53.18	0.00304496	2.03309	up	K20855|0|pper:PRUPE_ppa006755mg|K20855 beta-1,3-galactosyltransferase 1/2/3/4/5/7/8 [EC:2.4.1.-] | (RefSeq) hypothetical protein
c58114.graph_c2	10.29	12.59	10.37	18.33	43.7	25.27	0.0017506	1.40038	up	--
c65778.graph_c0	1.49	1.23	1.09	2.71	5.68	3.87	0.000174168	1.58109	up	--
c59712.graph_c1	8.42	5.42	3.98	10.8	7.17	15.46	0.00668538	0.927699	up	K07466|0|vvi:100263039|K07466 replication factor A1 | (RefSeq) replication protein A 70 kDa DNA-binding subunit A
c67675.graph_c2	32.22	37.77	31.17	5.26	0.13	4.74	0.000585523	-2.7756	down	--
c57974.graph_c0	4.17	6.18	3.4	0.36	0.16	1.29	0.000181305	-2.52665	down	--
c57603.graph_c0	23.44	13.99	23.74	12.35	4.14	6.67	0.00439135	-1.3737	down	--
c66113.graph_c1	15.42	23.42	11.54	20.71	21.75	38.19	0.00440804	0.794038	up	--
c52537.graph_c0	18.78	18.8	20.65	9.38	4.96	5.47	1.17501e-05	-1.66443	down	K06129|0|fve:101292954|K06129 lysophospholipase III [EC:3.1.1.5] | (RefSeq) lecithin-cholesterol acyltransferase-like 1
c48858.graph_c0	12.07	9.84	19.33	2.43	0	1	0.000245193	-2.98856	down	--
c51459.graph_c0	8.51	10.8	9.2	16.01	15.38	17.24	0.000704284	0.692508	up	K08852|1.33091e-99|vvi:100249111|K08852 serine/threonine-protein kinase/endoribonuclease IRE1 [EC:2.7.11.1 3.1.26.-] | (RefSeq) serine/threonine-protein kinase/endoribonuclease IRE1a
c57509.graph_c0	7.11	5.12	13.17	4.82	1.46	1.17	0.00264907	-2.02084	down	K04733|6.38853e-44|jcu:105644180|K04733 interleukin-1 receptor-associated kinase 4 [EC:2.7.11.1] | (RefSeq) receptor-like protein kinase FERONIA
c46146.graph_c0	2.35	6.26	2.6	22.1	9.98	9.06	0.00313815	1.65215	up	--
c39487.graph_c0	22.58	21.07	19.49	35.44	112.33	56.45	0.00306059	1.54856	up	K03283|4.21012e-95|sind:105169310|K03283 heat shock 70kDa protein 1/8 | (RefSeq) heat shock 70 kDa protein, mitochondrial
c52512.graph_c0	30.09	23.57	28.94	63.68	110.86	92.36	1.27085e-05	1.57619	up	K07936|2.64058e-124|pvu:PHAVU_009G095500g|K07936 GTP-binding nuclear protein Ran | (RefSeq) hypothetical protein
c29082.graph_c0	2.88	5.75	6.09	1.02	0.23	0.8	1.80548e-06	-2.70753	down	--
c54167.graph_c0	5.87	3.29	3.68	0.92	0.37	2	0.000501149	-2.08409	down	--
c10218.graph_c0	5.38	3.91	4.58	0	0.1	0.48	2.94355e-09	-4.05653	down	--
c52055.graph_c1	18.22	11.22	14.66	7.76	4.28	8.64	0.00277715	-1.13448	down	--
c48707.graph_c0	5.24	14.83	2.44	64.39	9.14	68.31	0.00420015	2.14315	up	--
c42118.graph_c0	4.97	4.4	5.08	12.21	8.52	6.99	0.00692458	0.883937	up	--
c61600.graph_c1	11.48	12.38	16.38	5.71	9.2	7.41	0.00901334	-0.905	down	--
c58757.graph_c0	30.19	19.6	15.35	79.63	54.91	60.37	4.89688e-05	1.40709	up	--
c68802.graph_c0	5.58	8.37	4.24	1.21	2.92	2.81	0.00513666	-1.34662	down	--
c62917.graph_c0	13.03	21.81	15.27	3.88	0.33	6.92	0.00209094	-2.1792	down	--
c37293.graph_c0	9.71	13.56	15.94	0.6	0	1.54	1.35076e-06	-3.62698	down	--
c55227.graph_c0	2.95	2.69	2.46	5.81	22.16	3.67	0.00426824	2.43486	up	--
c46451.graph_c1	5.55	7.78	5.82	14.53	25.58	11.08	0.00398479	1.34136	up	--
c51088.graph_c0	115.28	110.9	127.71	258.64	160.44	278.87	0.00160735	0.831519	up	K00963|4.78726e-127|mtr:MTR_3g064490|K00963 UTP--glucose-1-phosphate uridylyltransferase [EC:2.7.7.9] | (RefSeq) UTP-glucose-1-phosphate uridylyltransferase
c51491.graph_c0	4.27	8.35	9.36	29.59	488.99	59.69	9.32723e-06	3.70364	up	--
c48960.graph_c0	11.52	25.7	13.49	0.53	0.02	2.32	0.000198072	-3.23122	down	--
c61003.graph_c0	14.47	17.32	13.72	27.95	36.13	23.35	0.00723789	0.890642	up	K03128|0|vvi:100266355|K03128 transcription initiation factor TFIID subunit 2 | (RefSeq) transcription initiation factor TFIID subunit 2
c52341.graph_c0	666.59	1213.16	1366.2	135.09	105.4	139.72	2.94404e-23	-2.50585	down	--
c65273.graph_c0	59.49	84.24	62.27	13.5	16.02	16.38	2.06027e-20	-2.48557	down	K08237|0|jcu:105642874|K08237 hydroquinone glucosyltransferase [EC:2.4.1.218] | (RefSeq) hydroquinone glucosyltransferase
c53059.graph_c0	8.36	15.66	8.08	1.31	0.15	1.05	1.16606e-07	-3.31999	down	--
c42110.graph_c0	30.11	23.25	32.88	5.11	4.2	18.01	0.00422578	-1.62563	down	K15400|8.00163e-179|sind:105158156|K15400 omega-hydroxypalmitate O-feruloyl transferase [EC:2.3.1.188] | (RefSeq) omega-hydroxypalmitate O-feruloyl transferase
c68406.graph_c0	26.82	26.23	20.63	43.67	95.4	54.21	0.000349857	1.56772	up	K10144|2.58051e-148|egr:104436934|K10144 RING finger and CHY zinc finger domain-containing protein 1 [EC:2.3.2.27] | (RefSeq) E3 ubiquitin-protein ligase MIEL1
c51825.graph_c2	5.14	8	7.5	1.53	0.66	1.95	1.46311e-07	-2.44324	down	--
c47103.graph_c0	0.97	0.15	0.89	0.35	89.93	0.42	0.00357896	2.92477	up	--
c53089.graph_c1	33.71	57.9	31.01	1.29	0.28	7.43	0.000101938	-3.12898	down	--
c37127.graph_c0	26.09	17.61	29.19	4.75	1.55	4.6	1.73746e-08	-2.72272	down	--
c59695.graph_c0	8.37	4.47	4.46	14.75	16.07	18.74	4.05515e-06	1.44054	up	--
c58041.graph_c0	7.57	9.93	7.99	4.59	3.9	4.77	0.00122824	-1.01464	down	--
c63529.graph_c0	9.58	8.33	10.4	5.67	2.15	4.28	0.000236132	-1.64105	down	--
c45556.graph_c0	56.38	59.65	65	99.62	132.2	196.14	0.00111011	1.10864	up	--
c64511.graph_c3	5.17	20.5	3.93	25.12	74.92	33.38	0.00605294	2.14513	up	--
c26057.graph_c0	0.06	0	0	3.62	3.42	1.33	4.83499e-10	5.14397	up	--
c61816.graph_c0	38.62	35.51	37.49	16.62	7.19	17.48	0.00135319	-1.19609	down	K08869|1.09254e-139|sind:105158019|K08869 aarF domain-containing kinase | (RefSeq) uncharacterized aarF domain-containing protein kinase 1-like
c52711.graph_c0	7.51	8.16	7.4	165.21	27.13	86.28	4.02793e-08	3.16547	up	K09286|1.27246e-34|pmum:103333393|K09286 EREBP-like factor | (RefSeq) ethylene-responsive transcription factor ERF105
c62945.graph_c0	1.91	1.86	3.86	0.36	0.23	1.07	0.00081044	-2.08485	down	--
c67170.graph_c1	10.56	5.47	9.38	0.76	1.58	1.85	1.14468e-05	-2.36313	down	K03881|4.65266e-66|bvg:809503|K03881 NADH-ubiquinone oxidoreductase chain 4 [EC:1.6.5.3] | (RefSeq) nad4, BevupMp106; NADH dehydrogenase subunit 4
c43552.graph_c0	2.36	1.52	6.76	29.67	54.08	8.32	0.00138974	2.57196	up	--
c68994.graph_c0	24.16	29.38	24.35	14.59	13.2	19.75	0.000598918	-0.783807	down	K00382|0|sot:102602804|K00382 dihydrolipoamide dehydrogenase [EC:1.8.1.4] | (RefSeq) dihydrolipoyl dehydrogenase 2, chloroplastic-like
c46497.graph_c0	1.01	3.33	3.54	11.14	28.41	8.1	0.00118313	2.16753	up	--
c62885.graph_c0	1.45	2.19	2.86	8.24	3.16	7.29	0.00508813	1.34013	up	--
c54369.graph_c0	13.71	12.57	13.79	7.48	3.35	8.88	0.00523856	-1.08056	down	K17260|0|rcu:8285309|K17260 actin-related protein 2 | (RefSeq) actin-related protein 2
c43562.graph_c0	45.11	48.93	62.49	1.78	0.09	3.97	1.24969e-07	-4.04898	down	--
c65708.graph_c0	86.24	71.12	70.32	160.79	671.79	269.26	0.000420955	2.06251	up	--
c67142.graph_c1	1.06	1.69	0.53	4.7	78.07	10.9	1.72747e-06	4.01076	up	K04125|3.95514e-112|pxb:103957332|K04125 gibberellin 2-oxidase [EC:1.14.11.13] | (RefSeq) gibberellin 2-beta-dioxygenase 1-like
c57353.graph_c0	47.25	40.26	43.8	72.68	72.27	67.94	0.00622075	0.614024	up	--
c54308.graph_c0	5.43	6.96	5.22	2.73	0.76	2.79	0.00113762	-1.5612	down	--
c63106.graph_c1	55.61	38.36	72.26	37	11.6	19.91	0.000447036	-1.84394	down	K02992|5.26355e-142|mtr:MTR_3g035660|K02992 small subunit ribosomal protein S7 | (RefSeq) NAD(P)H-quinone oxidoreductase subunit 2
c61790.graph_c3	3.76	3.09	2.63	4.67	140.16	1.38	0.00430707	2.71995	up	--
c64822.graph_c1	1.86	2.46	0.68	5.36	10.42	6.28	1.93817e-05	2.02478	up	--
c61020.graph_c4	4.73	3.52	3.95	15.36	6.8	10.41	0.00749975	1.22301	up	K16276|4.11391e-58|fve:101292707|K16276 zinc finger protein-like protein | (RefSeq) uncharacterized LOC101292707
c53954.graph_c0	2.35	2.49	3.46	1.07	1.17	0.95	8.59789e-07	-1.68118	down	K14489|0|vvi:100254304|K14489 arabidopsis histidine kinase 2/3/4 (cytokinin receptor) [EC:2.7.13.3] | (RefSeq) histidine kinase 4
c49796.graph_c0	3.03	1.46	2.46	0.17	0.25	1.25	0.00883166	-1.8801	down	--
c44675.graph_c0	4.41	2.27	5.99	2.41	255.67	3.84	0.00441625	2.76928	up	--
c65050.graph_c3	2.32	1.14	2.02	4.04	41.53	4.41	0.000943353	2.6947	up	--
c45905.graph_c0	2.62	3.6	2.48	0.89	0.1	0.7	0.000253554	-2.2169	down	--
c63995.graph_c0	40.64	41.81	40.03	18.66	9.05	24.6	0.00153652	-1.32176	down	K16578|0|rcu:8262781|K16578 CLIP-associating protein 1/2 | (RefSeq) CLIP-associated protein
c58918.graph_c2	4.81	4.81	2.66	0.94	1.24	1.95	6.23167e-05	-1.65931	down	K20924|0|vvi:100261385|K20924 cellulose synthase-like protein [EC:2.4.1.-] | (RefSeq) cellulose synthase-like protein D3
c46891.graph_c0	24.73	21.42	26.68	37.54	41.75	47.83	0.00437568	0.72461	up	--
c48700.graph_c2	3.28	3.28	3.66	0.83	1	1.16	6.32754e-06	-1.79254	down	--
c68869.graph_c0	46.44	36.04	54.56	4.79	6.63	13.89	2.84736e-07	-2.39941	down	--
c64475.graph_c0	118.94	122.99	116.53	63.5	53.88	72.78	4.69718e-05	-1.22165	down	K13946|0|adu:107484857|K13946 auxin influx carrier (AUX1 LAX family) | (RefSeq) auxin transporter-like protein 2
c44294.graph_c0	2.81	2.08	2.32	0.23	0.43	1.48	0.0093592	-1.69864	down	K09419|2.68671e-87|cic:CICLE_v10001482mg|K09419 heat shock transcription factor, other eukaryote | (RefSeq) hypothetical protein
c55011.graph_c0	28.84	27.77	29.04	54.49	102.27	105.05	3.42882e-05	1.45004	up	--
c53710.graph_c0	27.77	33.58	31.97	7.43	11.84	10.57	9.09815e-08	-1.67815	down	K03327|5.21185e-91|cic:CICLE_v10006470mg|K03327 multidrug resistance protein, MATE family | (RefSeq) hypothetical protein
c54080.graph_c0	3.42	7.47	5.2	0.1	0.24	1.81	0.00167638	-2.49343	down	--
c53111.graph_c4	21.45	33.42	28.85	1.69	0.7	2.72	1.80761e-16	-3.9089	down	K12462|3.41976e-90|rcu:8284159|K12462 Rho GDP-dissociation inhibitor | (RefSeq) rho GDP-dissociation inhibitor 1
c44412.graph_c1	32.66	45.13	37.14	77.94	199.36	128.94	0.000259605	1.71009	up	--
c63093.graph_c0	7.09	5.9	6.83	12.5	140.09	28.78	0.000213558	2.84621	up	--
c55833.graph_c0	3.67	3.36	3.2	1.48	0.63	2.29	0.00161102	-1.28973	down	K09775|1.65968e-46|cic:CICLE_v10016908mg|K09775 uncharacterized protein | (RefSeq) hypothetical protein
c51190.graph_c0	39.15	51.84	44.29	3.21	0.12	5.52	4.17433e-05	-3.29112	down	--
c31228.graph_c0	2.84	4.61	3.49	0	0	0	1.30788e-14	-6.31796	down	--
c62947.graph_c0	7.87	8.92	4.91	9.78	16.75	11.56	0.00502482	1.00921	up	K14292|0|vvi:100262697|K14292 trimethylguanosine synthase [EC:2.1.1.-] | (RefSeq) uncharacterized LOC100262697
c59092.graph_c1	8.54	8.25	7.57	2.33	2.92	4.88	0.000193485	-1.30901	down	K20924|0|gmx:100792604|K20924 cellulose synthase-like protein [EC:2.4.1.-] | (RefSeq) cellulose synthase-like protein D2
c55368.graph_c1	14.93	15.7	12.08	4.87	2.2	4.97	5.35342e-06	-2.09063	down	K14319|0|pop:POPTR_0010s10150g|K14319 Ran GTPase-activating protein 1 | (RefSeq) POPTRDRAFT_1090360; RAN GTPASE ACTIVATING protein 2
c65382.graph_c2	6.8	7.96	5.04	4.14	1.26	3.42	0.00575204	-1.18322	down	K16573|0|vvi:100255993|K16573 gamma-tubulin complex component 6 | (RefSeq) uncharacterized LOC100255993
c62114.graph_c0	3.83	2.91	2.52	1.41	1.04	1.57	0.00038405	-1.39089	down	--
c55233.graph_c0	5.97	18.52	1.24	0	0.35	0.08	6.21171e-10	-5.33149	down	K13832|0|vvi:100248678|K13832 3-dehydroquinate dehydratase / shikimate dehydrogenase [EC:4.2.1.10 1.1.1.25] | (RefSeq) SDH3; bifunctional 3-dehydroquinate dehydratase/shikimate dehydrogenase, chloroplastic
c66841.graph_c0	9.46	10.92	9.89	5.4	1.18	5.02	0.00759317	-1.40066	down	--
c47894.graph_c1	13.93	18.29	18.11	0.08	0.07	0.56	3.06152e-16	-5.47256	down	K01657|0|thj:104816555|K01657 anthranilate synthase component I [EC:4.1.3.27] | (RefSeq) anthranilate synthase alpha subunit 1, chloroplastic
c60390.graph_c0	6.27	6.45	6.48	3.8	4.04	4.41	0.00140078	-0.685687	down	--
c46619.graph_c0	7.37	6.99	7.73	16.96	13.73	13.38	0.000137259	0.89925	up	--
c60034.graph_c0	1.14	1.42	1.42	0.1	173.93	0.44	0.00827349	2.67577	up	K00799|2.148e-35|nnu:104588759|K00799 glutathione S-transferase [EC:2.5.1.18] | (RefSeq) probable glutathione S-transferase parC
c52459.graph_c0	5.9	4.7	4.2	2.99	1.43	4.24	0.00697916	-0.855691	down	K01051|8.33952e-87|egr:104446716|K01051 pectinesterase [EC:3.1.1.11] | (RefSeq) pectinesterase-like
c53784.graph_c0	0.3	0.48	0.36	7.66	9.39	8.33	4.49489e-19	4.15609	up	--
c56083.graph_c1	16.42	16.72	20.84	5.45	11.05	7.52	0.00474506	-1.17665	down	K02736|7.32578e-158|vvi:100263853|K02736 20S proteasome subunit beta 7 [EC:3.4.25.1] | (RefSeq) proteasome subunit beta type-4
c66873.graph_c0	46.3	45.98	50.46	90	1398.15	120.74	0.00156411	2.62308	up	--
c62912.graph_c0	10.38	7.3	6.18	46.11	39.41	93.09	2.49086e-10	2.65769	up	--
c48241.graph_c1	2.33	1.89	4.16	0.65	0.56	0.56	4.55761e-06	-2.20177	down	--
c68643.graph_c0	19.8	16.8	20.14	9.17	10.54	5.2	0.00317638	-1.1844	down	--
c61261.graph_c0	2.79	6.77	3.9	0	0.07	0	1.12712e-16	-6.10031	down	--
c62137.graph_c0	1.62	0.49	1.25	8.98	3.06	5.38	0.000538991	1.94101	up	--
c53399.graph_c0	360.14	536.85	467.69	55.28	217.92	103.8	0.00214933	-1.63081	down	K01641|0|thj:104806363|K01641 hydroxymethylglutaryl-CoA synthase [EC:2.3.3.10] | (RefSeq) hydroxymethylglutaryl-CoA synthase-like
c43537.graph_c0	5.08	8.24	5.03	2.11	1.01	3.58	0.00195378	-1.47577	down	--
c63915.graph_c0	26.61	26.38	23.75	49.27	48.79	47.96	1.64198e-06	0.800485	up	--
c25684.graph_c0	16.95	27.83	9.98	84.18	30.48	90.33	0.00124222	1.6746	up	--
c63545.graph_c0	28.26	21.35	20.97	37.44	229.1	60.88	0.00362039	1.9869	up	K03327|9.17706e-163|egr:104433509|K03327 multidrug resistance protein, MATE family | (RefSeq) protein DETOXIFICATION 29
c56156.graph_c0	3.59	6.4	2.94	0.75	1.29	0.83	0.00015271	-2.04221	down	--
c60468.graph_c0	131.46	264.45	155.87	93.86	14.21	65.02	0.00893663	-1.61267	down	K03146|4.52185e-126|pxb:103948770|K03146 thiamine thiazole synthase | (RefSeq) thiamine thiazole synthase, chloroplastic
c63677.graph_c4	12.71	14.49	12	22.26	20.68	21.89	5.734e-05	0.695833	up	K06100|0|vvi:100262578|K06100 symplekin | (RefSeq) uncharacterized LOC100262578
c56162.graph_c1	8.65	7.91	11.31	2.82	0.36	1.41	8.12734e-05	-2.4455	down	K01953|0|sly:543875|K01953 asparagine synthase (glutamine-hydrolysing) [EC:6.3.5.4] | (RefSeq) LEAS1, AS1; asparagine synthetase 1
c31126.graph_c0	2.23	1.17	1.93	0.17	0.53	0.49	0.000331289	-2.04649	down	K15283|0|gmx:100804205|K15283 solute carrier family 35, member E1 | (RefSeq) glucose-6-phosphate/phosphate translocator 2, chloroplastic-like
c58924.graph_c0	393.62	219.17	431.22	47.02	56.1	50.54	1.66678e-12	-2.73457	down	--
c20392.graph_c0	273.61	235.48	325.78	2.08	0.18	24.56	7.41658e-05	-3.61917	down	--
c67565.graph_c0	23.58	25.24	27.32	10.97	12.77	20.09	0.00195276	-0.944834	down	--
c52125.graph_c0	2.23	2.36	1.15	0.29	0	0.25	0.000105944	-2.6384	down	K08900|1.53059e-27|sot:102591847|K08900 mitochondrial chaperone BCS1 | (RefSeq) AAA-ATPase At2g18193-like
c47396.graph_c0	25.16	20.78	33.14	4.8	3.96	7.15	1.26346e-10	-2.32449	down	K13356|0|sly:101250126|K13356 alcohol-forming fatty acyl-CoA reductase [EC:1.2.1.84] | (RefSeq) fatty acyl-CoA reductase 3
c63254.graph_c2	22.52	21.84	15.54	3.09	1.82	7.63	0.000194642	-2.14061	down	--
c62756.graph_c0	26.6	19.48	50.56	1.62	0.66	11.29	0.00253178	-2.37722	down	--
c31798.graph_c0	59.44	53.37	58.56	35.14	36.31	38.43	0.000688242	-0.705985	down	--
c57027.graph_c0	20.29	24.82	16.69	35.76	51.39	37.89	0.00369686	1.00099	up	K14664|3.5685e-79|rcu:8283707|K14664 IAA-amino acid hydrolase [EC:3.5.1.-] | (RefSeq) IAA-amino acid hydrolase ILR1-like 5
c49890.graph_c1	10.77	11.81	11.46	16.2	16.34	21.38	0.00797555	0.587366	up	--
c31183.graph_c0	1.23	0.53	1.32	1.85	3.18	6.9	0.00794556	1.64669	up	K09422|2.41863e-81|pop:POPTR_0013s14560g|K09422 myb proto-oncogene protein, plant | (RefSeq) POPTRDRAFT_834662; hypothetical protein
c59342.graph_c0	85.86	120.13	100.58	2.21	0.3	8.78	2.52499e-06	-3.9635	down	K15403|0|pxb:103933112|K15403 fatty acid omega-hydroxy dehydrogenase [EC:1.1.-.-] | (RefSeq) protein HOTHEAD
c68181.graph_c0	29.29	30.01	31.38	90.3	433.32	118.93	0.000490683	2.17511	up	K00451|0|spen:107005272|K00451 homogentisate 1,2-dioxygenase [EC:1.13.11.5] | (RefSeq) homogentisate 1,2-dioxygenase
c60438.graph_c0	8.94	5.1	7.8	15.08	14.7	10.29	0.0091022	1.19091	up	K02021|2.34209e-150|vvi:100264781|K02021 putative ABC transport system ATP-binding protein | (RefSeq) ABC transporter B family member 29, chloroplastic
c52036.graph_c1	1.49	0.19	1.71	0.36	138.12	0.3	0.00775034	2.69246	up	K20772|4.05607e-161|pvu:PHAVU_002G293000g|K20772 1-aminocyclopropane-1-carboxylate synthase 1/2/6 [EC:4.4.1.14] | (RefSeq) hypothetical protein
c44273.graph_c0	12.75	13.14	9.85	1.2	3.12	2.95	5.96285e-06	-2.2361	down	--
c66959.graph_c0	12.71	17.5	17.53	5.62	2.43	11.31	0.00347071	-1.72569	down	--
c55716.graph_c0	16.28	20.89	14.91	3.8	1.32	9.89	0.000258059	-2.13414	down	--
c57792.graph_c0	9.79	8.92	9.46	0.82	3.36	1.65	0.00019227	-2.10021	down	--
c59089.graph_c0	6.2	4.33	6.11	2.89	214.39	3.86	0.00982221	2.46712	up	--
c66154.graph_c1	18.82	20.16	24.73	11.55	2.4	9.28	0.00442584	-1.54041	down	--
c64431.graph_c0	4.68	3.26	3.12	0.53	0	0.45	9.29759e-06	-3.10548	down	K09422|6.62888e-38|vvi:104878347|K09422 myb proto-oncogene protein, plant | (RefSeq) transcription factor WER-like
c68125.graph_c0	5.4	9.04	8.72	2.21	0.69	3.41	0.00152691	-1.51262	down	--
c48586.graph_c0	1.29	0.13	0.7	4.28	5.92	6.2	0.000158137	2.51698	up	K09422|8.32889e-98|vvi:100253993|K09422 myb proto-oncogene protein, plant | (RefSeq) trichome differentiation protein GL1
c61292.graph_c1	0.18	0.05	0.15	1.78	0.67	1.19	8.29498e-07	2.88938	up	--
c63672.graph_c0	10.9	4.06	16.4	1.12	2.17	0.38	0.00103041	-2.1388	down	--
c66020.graph_c0	5.36	0.39	6.3	1.14	409.41	17.97	0.00428445	2.86081	up	K15803|2.92139e-160|vvi:100232954|K15803 (-)-germacrene D synthase [EC:4.2.3.22 4.2.3.75] | (RefSeq) (-)-germacrene D synthase
c65599.graph_c3	41.96	78.32	34.9	22.1	18.78	33.09	0.00839027	-1.10617	down	--
c57204.graph_c0	22.29	15.32	12.15	55.99	79.73	148.68	3.66953e-07	2.32119	up	--
c51898.graph_c0	22.61	24.15	31	16.3	15.2	17.47	0.00399276	-0.739632	down	K00326|0|cic:CICLE_v10008900mg|K00326 cytochrome-b5 reductase [EC:1.6.2.2] | (RefSeq) hypothetical protein
c54931.graph_c0	0.92	0.66	1.09	2.15	1.4	2.28	0.00621166	0.992302	up	--
c63325.graph_c0	3.71	3.74	1.65	7.22	101.17	21.73	7.39387e-05	3.14829	up	K09510|4.43307e-69|fve:101312444|K09510 DnaJ homolog subfamily B member 4 | (RefSeq) dnaJ homolog subfamily B member 1
c44787.graph_c1	1.32	1.13	0.7	0.38	0.13	0.2	0.00026919	-2.02082	down	K12930|9.96146e-111|pop:POPTR_0013s12310g|K12930 anthocyanidin 3-O-glucosyltransferase [EC:2.4.1.115] | (RefSeq) UDP-glucoronosyl/UDP-glucosyl transferase family protein
c68748.graph_c0	1.32	1.17	1.2	9.99	2.83	4.85	1.04598e-05	1.8646	up	--
c55036.graph_c0	7.87	10.72	8.94	5.12	3.81	5.54	3.40275e-05	-1.00714	down	--
c58250.graph_c0	1.02	7	1.67	0.29	0.23	0.68	0.000406088	-2.68979	down	K09338|1.91739e-129|gmx:100783614|K09338 homeobox-leucine zipper protein | (RefSeq) homeobox-leucine zipper protein ANTHOCYANINLESS 2-like
c68533.graph_c0	20.26	22.01	19.27	31.95	35.71	29.55	0.00180404	0.890053	up	K14772|0|vvi:100255444|K14772 U3 small nucleolar RNA-associated protein 20 | (RefSeq) small subunit processome component 20 homolog
c60297.graph_c3	0.21	0.16	0.14	0.79	0.45	0.59	0.00303297	1.47599	up	--
c54751.graph_c0	38.2	40.37	32.61	65.15	56.68	63.54	8.78013e-05	0.643758	up	--
c50293.graph_c0	0.54	1.08	1.94	1.33	26.57	2.43	0.0085591	2.3228	up	--
c64977.graph_c1	44.27	41.41	59.97	22.44	2.98	12.97	0.00686499	-1.727	down	--
c54753.graph_c0	7.38	8.43	8.28	3.16	2.38	6.61	0.00563489	-1.07312	down	--
c67094.graph_c0	44.47	45.77	38.7	13.88	9.47	13.56	2.67474e-18	-1.85901	down	--
c59298.graph_c0	25.78	28.49	22.21	5.49	2.04	12.5	0.000468821	-1.90938	down	K08857|2.04872e-156|fve:101308009|K08857 NIMA (never in mitosis gene a)-related kinase 1/4/5 [EC:2.7.11.1] | (RefSeq) serine/threonine-protein kinase Nek3
c43361.graph_c0	115.41	128.53	111.89	22.7	4.89	43.15	0.000473733	-2.202	down	K13508|1.12052e-159|sind:105172701|K13508 glycerol-3-phosphate acyltransferase [EC:2.3.1.15] | (RefSeq) glycerol-3-phosphate 2-O-acyltransferase 4
c59783.graph_c1	19.47	20.81	17.12	13.02	6.79	9.05	0.00324897	-1.2153	down	--
c47341.graph_c0	0.92	0.92	1.13	1.92	3.04	2.84	0.00182546	1.26278	up	--
c63573.graph_c1	112.2	102.73	200.44	58.9	70.11	61.01	0.00442463	-1.14588	down	K16276|0|vvi:100255880|K16276 zinc finger protein-like protein | (RefSeq) zinc finger protein BRUTUS
c43276.graph_c0	2.98	4.16	3.23	6.27	149.53	21.17	0.000135282	3.21169	up	--
c57253.graph_c0	13.08	11.04	10.66	37.84	50.3	33.17	1.75731e-07	1.66579	up	K13648|0|cit:102629185|K13648 alpha-1,4-galacturonosyltransferase [EC:2.4.1.43] | (RefSeq) probable galacturonosyltransferase 6
c65399.graph_c0	18.03	35.67	19.06	14.01	9.33	22.51	0.00132191	-1.2377	down	--
c31825.graph_c0	7.5	9.03	8.29	0	0.61	2.34	0.00153719	-2.56191	down	--
c55839.graph_c2	13.67	16.52	15.35	24.36	22.35	28.55	0.000521476	0.652331	up	--
c41301.graph_c0	7.28	9.82	7.35	0.42	0.2	1.67	6.75784e-07	-3.16285	down	--
c44633.graph_c0	7.28	15.57	14.99	1.52	0.13	4.03	0.0046431	-2.27446	down	--
c51753.graph_c0	6.82	6.18	5.11	2.75	0.77	2.47	0.000918415	-1.60022	down	--
c64087.graph_c0	60.82	65.91	58.32	92.11	98.29	114.38	0.0014116	0.624435	up	K12819|0|nnu:104605711|K12819 pre-mRNA-processing factor SLU7 | (RefSeq) pre-mRNA-splicing factor SLU7
c58263.graph_c1	3.98	5.02	5.19	7.69	193.35	23.85	0.000279693	3.07557	up	K13348|3.14008e-35|jcu:105650758|K13348 protein Mpv17 | (RefSeq) PXMP2/4 family protein 4-like
c62640.graph_c0	251.45	246.85	184.69	479.09	299.91	802.65	0.00999265	1.02288	up	--
c60835.graph_c0	10.89	11.51	4.51	0.87	0.38	3.89	0.00937075	-2.10843	down	K15404|0|tcc:TCM_042351|K15404 aldehyde decarbonylase [EC:4.1.99.5] | (RefSeq) Fatty acid hydroxylase superfamily isoform 1
c54938.graph_c0	0.9	0.72	0.96	4.65	9.1	7.03	2.2365e-07	2.58652	up	--
c63750.graph_c4	2.12	1.67	2.01	5.76	2.86	3.57	0.00928378	1.10873	up	K03127|1.8083e-17|sind:105163064|K03127 transcription initiation factor TFIID subunit 13 | (RefSeq) transcription initiation factor TFIID subunit 13
c58192.graph_c0	9.65	12.06	9.94	5.42	1.96	6.5	0.005333	-1.23639	down	--
c50806.graph_c0	15.22	19.05	14.25	31.56	23.34	27.19	0.00028247	0.681957	up	K03110|1.54146e-132|sly:101257600|K03110 fused signal recognition particle receptor | (RefSeq) cell division protein FtsY homolog, chloroplastic
c64329.graph_c0	24.57	22.42	27.18	39.27	43.13	47.47	0.00223789	0.633112	up	K16054|0|vvi:100257258|K16054 methylthioribulose 1-phosphate dehydratase / enolase-phosphatase E1 [EC:4.2.1.109 3.1.3.77] | (RefSeq) probable bifunctional methylthioribulose-1-phosphate dehydratase/enolase-phosphatase E1 1
c63576.graph_c0	0.35	0.15	0.55	1.65	1.9	1.57	0.000750825	1.97928	up	--
c68603.graph_c0	14.88	21.18	18.94	8.36	2.96	6.41	1.51733e-05	-1.70877	down	K00574|0|vvi:100249441|K00574 cyclopropane-fatty-acyl-phospholipid synthase [EC:2.1.1.79] | (RefSeq) tuberculostearic acid methyltransferase UfaA1
c60773.graph_c1	22.88	31.87	30.14	17.51	12.22	7.75	0.00658421	-1.19053	down	--
c61579.graph_c0	0.49	0.57	0.27	3.42	1.05	1.26	0.00497258	1.45434	up	--
c55200.graph_c2	5.01	5.87	5.55	1.22	2.67	2.47	0.000271497	-1.4599	down	--
c65705.graph_c0	16.54	11.58	19.83	4.66	1.82	5.95	6.16739e-05	-1.93686	down	--
c53945.graph_c0	5.14	3.23	7.67	1.3	1.61	3.33	0.00881133	-1.36942	down	--
c55394.graph_c0	7.76	8.38	7.13	13.09	25.79	20.26	0.00118348	1.10885	up	--
c67077.graph_c1	14.16	18.21	20.84	4.54	3.21	10.15	0.000703773	-1.59554	down	K07904|2.47216e-91|sind:105158693|K07904 Ras-related protein Rab-11A | (RefSeq) ras-related protein RABA5c
c68045.graph_c0	35.76	22.86	32.16	104.33	67.18	76.05	3.18763e-06	1.49337	up	--
c61642.graph_c0	23.17	24.27	21.86	34.16	50.86	40.57	0.00793836	0.812642	up	--
c63172.graph_c1	6.93	8.62	7.59	4.86	2.89	6.11	0.000603371	-1.01548	down	--
c65359.graph_c0	6.41	4.28	5.15	7.03	345.77	7.03	0.00113601	3.06795	up	K05658|0|vvi:100267452|K05658 ATP-binding cassette, subfamily B (MDR/TAP), member 1 [EC:3.6.3.44] | (RefSeq) ABC transporter B family member 11
c38858.graph_c0	3.16	6.67	5.1	1.22	0.16	1.21	0.000184393	-2.35393	down	--
c62076.graph_c0	8.02	9.69	7.45	14.3	11.6	14.28	0.00494784	0.61404	up	K13150|1.9349e-105|vvi:100256103|K13150 coilin | (RefSeq) coilin
c47213.graph_c0	2.19	3.28	1.86	0.14	0.08	0.62	2.46207e-05	-2.8365	down	--
c64797.graph_c0	9.17	9.49	8.27	3.84	4.83	6.98	0.00282839	-0.88134	down	--
c53685.graph_c0	7.49	14.48	5.16	1.5	3.82	2.48	2.01005e-05	-2.29281	down	K04728|1.67152e-41|mdm:103438130|K04728 ataxia telangiectasia mutated family protein [EC:2.7.11.1] | (RefSeq) serine/threonine-protein kinase ATM-like
c60911.graph_c0	488.58	630.63	457.3	45.31	4.83	106.51	0.00120689	-2.73396	down	K15398|0|vvi:100247907|K15398 fatty acid omega-hydroxylase [EC:1.14.-.-] | (RefSeq) cytochrome P450 86A22
c65205.graph_c0	11.92	15.62	12.51	23.4	18.06	22.89	0.00112325	0.609187	up	--
c52172.graph_c0	0.89	2.34	0.59	11.14	7.72	16.59	3.1933e-07	2.87638	up	--
c52996.graph_c0	5.4	6.64	4.44	11.34	12.87	11.86	0.000574094	1.14843	up	--
c51805.graph_c0	68.78	72.75	74.29	13.7	1.19	24.43	0.00304972	-2.19621	down	--
c60433.graph_c0	12.39	20.38	12.3	3.97	2.06	5.08	6.34216e-07	-2.02899	down	--
c42691.graph_c0	14.1	16.45	19.03	5.71	0.21	3.64	0.00719775	-2.08812	down	--
c59220.graph_c1	2.78	0.86	1.53	12.79	2.36	14.53	0.00387416	2.01348	up	K04125|1.42657e-175|vvi:100245189|K04125 gibberellin 2-oxidase [EC:1.14.11.13] | (RefSeq) GA2ox2, GA2ox7; gibberellin 2-beta-dioxygenase 8
c43541.graph_c0	46.31	55.54	60.52	4.33	7.67	13.39	1.65244e-09	-2.63557	down	K09338|5.05516e-56|nnu:104597118|K09338 homeobox-leucine zipper protein | (RefSeq) homeobox-leucine zipper protein ATHB-13-like
c56106.graph_c0	74.44	84.82	71.75	36.39	46.07	56.08	0.00118311	-0.83277	down	K19042|4.27637e-71|sind:105175068|K19042 E3 ubiquitin-protein ligase BOI and related proteins [EC:2.3.2.27] | (RefSeq) probable BOI-related E3 ubiquitin-protein ligase 2
c38039.graph_c0	2.64	2.77	4.55	0	0.06	0.79	0.00182294	-2.75087	down	--
c65122.graph_c1	26.64	31.63	33.5	1.31	0.69	2.8	1.19189e-17	-4.11986	down	--
c49026.graph_c0	12.62	16.09	12.73	30.84	19.8	37.5	0.000695641	0.975039	up	--
c53078.graph_c0	25.05	32.32	22.84	46.19	58.55	64.07	0.000230585	1.02113	up	K16675|1.2456e-135|egu:105048966|K16675 palmitoyltransferase ZDHHC9/14/18 [EC:2.3.1.225] | (RefSeq) probable protein S-acyltransferase 7
c62032.graph_c1	36.97	46.51	37.68	17.88	10.08	17.21	6.76752e-08	-1.51038	down	--
c42390.graph_c0	71.81	51.63	50.57	490.83	292.77	436.7	2.77005e-19	2.64924	up	--
c61938.graph_c3	14.47	17.13	13.71	7.22	10.08	7.45	0.00575968	-0.934491	down	K00264|0|sind:105160371|K00264 glutamate synthase (NADPH/NADH) [EC:1.4.1.13 1.4.1.14] | (RefSeq) glutamate synthase 1 [NADH], chloroplastic
c67272.graph_c1	34.33	42.55	28	12.57	5.75	12.65	5.13083e-08	-1.94469	down	K05359|7.65517e-91|pop:POPTR_0021s00590g|K05359 arogenate/prephenate dehydratase [EC:4.2.1.91 4.2.1.51] | (RefSeq) prephenate dehydratase family protein
c56246.graph_c0	51.56	45.71	34.41	99.51	43.03	102.05	0.00974073	0.952409	up	K01792|7.17445e-72|pxb:103965878|K01792 glucose-6-phosphate 1-epimerase [EC:5.1.3.15] | (RefSeq) putative glucose-6-phosphate 1-epimerase
c44368.graph_c0	1.95	3.99	1.62	0	0	0.38	0.000413269	-3.17855	down	K00083|4.94859e-169|sind:105179042|K00083 cinnamyl-alcohol dehydrogenase [EC:1.1.1.195] | (RefSeq) probable mannitol dehydrogenase
c52496.graph_c1	7.27	8.69	4.72	11	16.79	23.52	0.00294478	1.21603	up	--
c41924.graph_c0	3.26	4.06	3.26	0.43	0.87	0.3	1.7226e-12	-3.37778	down	--
c65716.graph_c1	94.04	84.73	78.24	203.59	581.26	244.63	0.000578809	1.8415	up	K08176|0|vvi:100257925|K08176 MFS transporter, PHS family, inorganic phosphate transporter | (RefSeq) inorganic phosphate transporter 1-4
c61978.graph_c0	2.76	3.23	2.78	1.65	1.54	1.2	6.40549e-06	-1.40753	down	K15044|5.60595e-102|vvi:100853277|K15044 Arf-GAP domain and FG repeats-containing protein 1 | (RefSeq) probable ADP-ribosylation factor GTPase-activating protein AGD14
c45714.graph_c1	12.75	17.75	17.82	10.53	5.65	12.27	0.00693649	-0.873069	down	--
c38533.graph_c0	0	0.2	0.45	6.32	4.59	4.89	2.85981e-10	3.95019	up	--
c59755.graph_c0	23.82	20.41	18.73	10.02	8.82	14.45	0.000206717	-0.988954	down	K00615|0|vvi:100248004|K00615 transketolase [EC:2.2.1.1] | (RefSeq) transketolase, chloroplastic
c31610.graph_c0	161.55	250.37	184.59	4.51	0	22.92	0.00135111	-3.04505	down	--
c60644.graph_c0	12.5	14.16	14.04	18.22	35.72	24.32	0.00908478	1.02162	up	--
c66411.graph_c0	48.87	43.5	46.1	27.68	13.02	18.84	0.000659344	-1.31803	down	--
c54270.graph_c1	6.31	6.39	7.71	1.06	0.73	2.61	2.54758e-06	-2.37558	down	--
c55431.graph_c0	39.37	37.35	29.01	6.38	5.34	12.37	1.30729e-08	-2.15423	down	--
c51888.graph_c0	2.4	3.53	3.82	1.8	2.02	1.74	0.00269638	-0.9896	down	--
c59075.graph_c0	39.04	38.85	55.88	8.06	0.47	7.14	0.000214242	-2.73276	down	--
c63799.graph_c0	12.81	14.4	15.15	1.69	0	1.79	5.4278e-05	-3.10041	down	--
c54793.graph_c0	0.42	0.34	0.38	0.8	1.18	0.88	0.00693562	1.2238	up	K16812|0|cit:102608685|K16812 targeting protein for Xklp2 | (RefSeq) protein TPX2
c59498.graph_c0	38.43	35.5	42.07	18.18	15.21	22.03	4.87467e-06	-1.04894	down	--
c41052.graph_c0	4.62	5.55	4.85	3.31	2.69	3.08	0.00032006	-0.852616	down	--
c37744.graph_c0	270.17	515.99	371.32	5.61	0.98	49.4	6.0188e-05	-3.45952	down	--
c60397.graph_c1	11.3	9.28	8.87	51.84	27.43	27.91	9.81982e-08	1.62048	up	K11835|0|vvi:100252957|K11835 ubiquitin carboxyl-terminal hydrolase 4/11/15 [EC:3.4.19.12] | (RefSeq) ubiquitin carboxyl-terminal hydrolase 8
c61613.graph_c2	152.63	120.25	154.02	320.2	169.45	319.76	0.00478566	0.961314	up	--
c65959.graph_c0	15.83	23.28	27.85	4.01	1.38	8.88	0.00104209	-2.15532	down	--
c55782.graph_c0	23.28	26.79	22.76	37.06	72.85	58.23	0.00474498	1.09705	up	K01886|0|vvi:100245668|K01886 glutaminyl-tRNA synthetase [EC:6.1.1.18] | (RefSeq) tRNA-glutamine synthetase-like
c56288.graph_c0	4.05	1.34	6.54	2.72	121.35	5.93	0.00407937	2.67792	up	K08472|4.74996e-143|sind:105170704|K08472 mlo protein | (RefSeq) MLO-like protein 6
c46859.graph_c0	4.42	9.57	4.73	0.32	0	0.27	2.39259e-11	-4.41468	down	--
c57296.graph_c0	10.79	13.92	16.23	6.28	12.62	6.1	0.00384235	-1.32349	down	--
c54702.graph_c4	10.46	15.21	13.74	0.68	0.67	1.02	4.11135e-23	-3.97337	down	K13269|5.96095e-98|sly:101268117|K13269 kaempferol 3-O-beta-D-galactosyltransferase [EC:2.4.1.234] | (RefSeq) kaempferol 3-O-beta-D-galactosyltransferase-like
c65082.graph_c0	156.43	239.68	195.63	39.8	13.97	63.13	9.1449e-06	-2.29091	down	--
c58706.graph_c0	0.57	0.67	0.46	5.44	20.9	4.64	2.69636e-07	3.58971	up	K09419|2.24007e-87|tcc:TCM_020700|K09419 heat shock transcription factor, other eukaryote | (RefSeq) Heat stress transcription factor A-6b, putative
c50995.graph_c0	16.21	17	13.25	37.49	40.7	54.82	5.94059e-09	1.4097	up	K12617|5.28896e-09|jcu:105646216|K12617 DNA topoisomerase 2-associated protein PAT1 | (RefSeq) protein PAT1 homolog 1
c55234.graph_c0	6.3	8.14	4.83	1.86	0.76	3.91	0.00456618	-1.60139	down	K08857|6.50434e-138|vvi:100246807|K08857 NIMA (never in mitosis gene a)-related kinase 1/4/5 [EC:2.7.11.1] | (RefSeq) serine/threonine-protein kinase Nek6
c51634.graph_c0	15.44	21.09	13.69	10.43	5.06	2.75	0.00528884	-1.42397	down	K07198|0|spen:107014304|K07198 5'-AMP-activated protein kinase, catalytic alpha subunit [EC:2.7.11.11] | (RefSeq) CBL-interacting protein kinase 5-like
c46993.graph_c0	4.51	7.57	5.11	0.33	0.9	1.85	0.000160391	-2.31598	down	K13457|6.19544e-29|fve:101314575|K13457 disease resistance protein RPM1 | (RefSeq) disease resistance protein RPM1-like
c58478.graph_c0	20.37	59.97	37.47	6.46	11.68	15.1	0.000261628	-1.38705	down	K19025|6.30364e-173|vvi:100248758|K19025 AP-5 complex subunit zeta-1 | (RefSeq) AP-5 complex subunit zeta-1
c63359.graph_c0	5.01	7.45	5.15	0.27	0	1.39	0.00727082	-2.4939	down	--
c61027.graph_c0	46.48	91.08	62.83	337.32	2152.37	527.68	1.49107e-06	3.34898	up	K16297|1.25591e-173|nnu:104591835|K16297 serine carboxypeptidase-like clade II [EC:3.4.16.-] | (RefSeq) serine carboxypeptidase-like 45
c65023.graph_c0	18.63	21.8	20.77	10.32	10.42	10.75	1.20555e-09	-1.27843	down	--
c63531.graph_c0	27.63	26.92	22.98	53.04	34.45	82.41	0.00348876	1.02006	up	K00695|0|vvi:100267606|K00695 sucrose synthase [EC:2.4.1.13] | (RefSeq) sucrose synthase 2
c67216.graph_c1	7.13	13.11	10.56	41.64	64.91	34.13	4.29218e-07	2.26532	up	--
c46820.graph_c1	15.63	9.14	15.41	15.88	114.79	99.03	0.00133824	2.1668	up	K14493|0|vvi:100249385|K14493 gibberellin receptor GID1 [EC:3.-.-.-] | (RefSeq) gibberellin receptor GID1B
c44285.graph_c0	18.18	18.6	21.18	12.5	13.56	12.18	0.0064372	-0.658793	down	K13076|0|sind:105173143|K13076 Delta8-fatty-acid desaturase [EC:1.14.19.4] | (RefSeq) delta(8)-fatty-acid desaturase
c44390.graph_c1	5.81	2.46	6.09	14.34	19.36	10.86	0.00354387	1.47059	up	--
c61611.graph_c0	32.62	36.76	35.44	18.14	8.65	27.7	0.00792	-1.07758	down	--
c48679.graph_c0	6.62	7.67	6.07	0.81	0.06	1.8	0.000405835	-2.60034	down	--
c60791.graph_c1	4.34	6.84	4.51	0.73	0	0.61	6.22497e-07	-3.22088	down	--
c62525.graph_c0	3.31	1	6.99	1.14	0.85	0.42	0.0045538	-1.85535	down	K02365|0|vvi:100259948|K02365 separase [EC:3.4.22.49] | (RefSeq) separase
c22079.graph_c1	1.63	1.62	1.04	0.04	0	0	8.87918e-10	-4.90601	down	--
c54659.graph_c0	0.24	0.69	0.8	1.41	1.42	1.86	0.00825435	1.35961	up	--
c63524.graph_c4	4.64	14.23	3.57	54.54	21.12	99.31	9.44487e-05	2.51735	up	--
c48278.graph_c0	1.86	3.7	3.53	0	0	0.1	5.42288e-09	-4.77426	down	K05909|4.27033e-07|cic:CICLE_v10011377mg|K05909 laccase [EC:1.10.3.2] | (RefSeq) hypothetical protein
c65481.graph_c0	13.67	10.73	6.91	20.82	23.03	37.66	0.00149145	1.2471	up	--
c51123.graph_c0	1.26	0.42	0.74	1.84	3.03	2.58	0.00592427	1.44598	up	--
c66138.graph_c0	31.3	33.88	27.98	45.77	58.39	62.11	0.00446657	0.732441	up	K13416|0|sind:105169199|K13416 brassinosteroid insensitive 1-associated receptor kinase 1 [EC:2.7.10.1 2.7.11.1] | (RefSeq) BRASSINOSTEROID INSENSITIVE 1-associated receptor kinase 1
c56869.graph_c0	4.59	5.11	4.52	0.99	1.19	2.01	1.07987e-07	-1.79584	down	--
c31929.graph_c0	165.86	116.97	134.17	2.4	0.18	14.95	5.16208e-05	-3.5355	down	--
c44500.graph_c0	3.32	3.75	4.1	0.32	0.76	1.94	0.00264641	-1.79653	down	--
c57553.graph_c0	43.59	196.83	43.96	0	0	2.79	0.000194669	-3.69946	down	--
c45695.graph_c0	16.49	22.3	17.51	30.21	32.01	30.54	0.00465963	0.653892	up	K00898|0|sind:105156800|K00898 pyruvate dehydrogenase kinase 2/3/4 [EC:2.7.11.2] | (RefSeq) pyruvate dehydrogenase (acetyl-transferring) kinase, mitochondrial
c61723.graph_c1	13.72	14.78	9.36	53.1	27.49	22.15	0.00403054	1.18989	up	--
c58463.graph_c0	2.23	1.88	2.26	1.39	0.81	0.83	0.00434793	-1.12174	down	--
c54974.graph_c0	11.49	11.22	11.95	15.7	23.29	27.25	0.00760076	0.836861	up	--
c58980.graph_c0	83.01	59.36	50.88	0.26	0	2.68	4.79862e-05	-3.81065	down	--
c57998.graph_c0	68.71	48.36	84.53	24.21	10.39	20.83	8.73553e-08	-2.2535	down	K02111|0|nnu:10743822|K02111 F-type H+-transporting ATPase subunit alpha [EC:3.6.3.14] | (RefSeq) atpA, N623_p080; ATP synthase CF1 alpha subunit
c60134.graph_c1	25.93	24.61	21.32	11.99	6.87	16.18	0.000265197	-0.928654	down	--
c66733.graph_c1	45.51	59.39	46.4	27.14	44.66	39.55	0.000442794	-1.14044	down	--
c50123.graph_c0	8.58	9.68	6.23	42.61	123.44	37.4	1.9868e-06	2.77484	up	--
c42135.graph_c0	5.34	9.57	6.97	2.76	1.93	4.71	0.00353278	-1.25697	down	--
c37532.graph_c0	7.98	9.35	7.92	2.02	1.46	4.61	0.000525977	-1.6408	down	--
c54689.graph_c0	2.01	3.9	3.13	0.04	0.09	0.45	3.32471e-07	-3.5196	down	K08145|1.73375e-173|tcc:TCM_046816|K08145 MFS transporter, SP family, solute carrier family 2 (facilitated glucose transporter), member 8 | (RefSeq) Major facilitator superfamily protein
c67526.graph_c1	38.67	39.67	36.63	58.71	73.89	59.3	0.00642153	0.69802	up	--
c65911.graph_c4	19.14	18.51	17.65	6.69	0.95	5.74	0.00135069	-1.96639	down	--
c61202.graph_c0	52.49	66.74	65.34	113.56	151.11	110.92	0.00186364	0.984755	up	--
c59944.graph_c0	6.93	17.97	10.94	200.22	141.97	428.36	7.37558e-19	4.55517	up	--
c66109.graph_c0	7.73	5.31	8.37	17.34	172.74	17.93	6.60279e-05	3.43552	up	--
c65657.graph_c1	140.99	178.16	162.32	94.51	73.78	136.64	0.00969362	-0.730494	down	--
c44301.graph_c0	5.55	6.45	8.12	2.86	0.62	3.01	0.00341416	-1.62049	down	--
c68115.graph_c0	10.18	12.03	9.1	16.63	14.73	15.9	0.00499088	0.588023	up	K15200|0|tcc:TCM_002902|K15200 general transcription factor 3C polypeptide 2 | (RefSeq) DNA binding protein, putative isoform 1
c45333.graph_c0	13.12	16.03	14.61	6.48	1.57	6.04	0.00120673	-1.63874	down	--
c68288.graph_c3	14.07	11.38	13.62	9.8	11.19	9.18	0.00968969	-0.834006	down	--
c38558.graph_c0	1.44	1.93	3.02	0.29	0.06	0.52	4.75287e-05	-2.64948	down	--
c56674.graph_c0	90.65	78.57	93.73	190.13	143.58	160.75	0.000226786	0.817844	up	K09286|1.50903e-54|vvi:100245515|K09286 EREBP-like factor | (RefSeq) ethylene-responsive transcription factor RAP2-4
c64656.graph_c0	29.49	25.57	20.5	10.6	7.67	10.98	9.37635e-07	-1.41286	down	--
c59455.graph_c0	22.12	37.34	23.59	0.54	0	5.83	0.00150106	-2.83555	down	K14611|4.69355e-34|spen:107014637|K14611 solute carrier family 23 (nucleobase transporter), member 1/2 | (RefSeq) nucleobase-ascorbate transporter 6
c59436.graph_c0	22.68	48.97	27.75	10.6	5.95	8.26	2.88442e-07	-1.87287	down	K00574|2.31228e-33|pmum:103323914|K00574 cyclopropane-fatty-acyl-phospholipid synthase [EC:2.1.1.79] | (RefSeq) uncharacterized LOC103323914
c68474.graph_c0	102.12	61.04	126.98	15.98	2.87	11.79	4.99616e-06	-2.88503	down	K01191|0|pmum:103340418|K01191 alpha-mannosidase [EC:3.2.1.24] | (RefSeq) alpha-mannosidase
c60988.graph_c0	0.45	0.6	0.74	0.82	14.85	0.91	0.00658862	2.40742	up	K01988|2.72372e-169|fve:101292321|K01988 lactosylceramide 4-alpha-galactosyltransferase [EC:2.4.1.228] | (RefSeq) lactosylceramide 4-alpha-galactosyltransferase-like
c68365.graph_c0	295.58	233.58	330.25	563.35	1742.44	790.96	0.00119477	1.56224	up	K00454|0|pmum:103330513|K00454 lipoxygenase [EC:1.13.11.12] | (RefSeq) linoleate 13S-lipoxygenase 2-1, chloroplastic-like
c67598.graph_c0	6.51	8.24	8.68	0.68	0.12	1.81	1.55262e-06	-3.06547	down	--
c31362.graph_c0	5.24	3.47	5.33	19.32	16.65	18.46	1.09177e-08	1.80959	up	--
c51508.graph_c0	12.55	15.07	12.97	21.22	41.3	27.26	0.00743136	1.0668	up	--
c65450.graph_c0	4.18	1.92	3.26	3.97	98.61	4.45	0.00468335	2.45497	up	--
c68043.graph_c0	41.08	40.28	40.19	70.23	66.91	77.71	3.79211e-05	0.700434	up	--
c57312.graph_c1	259.54	252.63	255.59	19.12	19.11	23.19	3.95885e-91	-3.6065	down	--
c51725.graph_c0	2.16	1.93	2.1	0.68	1.17	1.32	0.00671857	-0.999526	down	--
c65631.graph_c1	3.31	11	4.09	0.84	0.78	1.54	2.72084e-05	-2.51414	down	--
c56059.graph_c0	0	0	0	1.16	3.74	2.43	1.18292e-13	6.34114	up	--
c41291.graph_c0	4.95	4.61	4.53	0.2	0.05	1.54	0.000520794	-2.72619	down	--
c43544.graph_c0	13.69	14.56	15.47	24.85	22.43	30.4	0.00116747	0.727539	up	--
c61770.graph_c2	41.72	47.31	42.55	19.24	14.14	25.77	8.86682e-07	-1.21096	down	--
c51299.graph_c0	15.77	17.62	15.38	38.61	34.4	40.7	1.07892e-12	1.13827	up	--
c65784.graph_c0	2.69	2.74	5.78	0.59	0.15	1.35	0.000971618	-2.24074	down	K01051|0|tcc:TCM_026688|K01051 pectinesterase [EC:3.1.1.11] | (RefSeq) Plant invertase/pectin methylesterase inhibitor superfamily
c53354.graph_c1	2.64	7.78	1.62	0.14	0.03	0.32	6.02723e-08	-3.77326	down	--
c46727.graph_c0	7.14	5.19	6.47	13.15	10	16.85	0.00136361	0.966345	up	K00799|1.68436e-95|spen:107006652|K00799 glutathione S-transferase [EC:2.5.1.18] | (RefSeq) glutathione S-transferase U25-like
c55197.graph_c0	41.07	52.4	32.18	0	0	0.45	1.44315e-12	-6.06013	down	--
c38448.graph_c0	4.03	5.09	7.13	0.53	0	1.61	0.00468429	-2.39366	down	--
c56213.graph_c0	18.08	17.03	17.06	32.42	32.06	32.88	5.04892e-06	0.815372	up	K11647|0|vvi:100264840|K11647 SWI/SNF-related matrix-associated actin-dependent regulator of chromatin subfamily A member 2/4 [EC:3.6.4.-] | (RefSeq) probable ATP-dependent DNA helicase CHR12
c66865.graph_c0	55.35	41.9	39.94	132.53	260.27	181.99	1.96464e-06	1.99584	up	--
c68832.graph_c0	6.41	2.6	4.6	20.28	6.83	16.41	0.00640413	1.41012	up	--
c58095.graph_c0	127.45	155.65	136.88	228	914.3	351.42	0.00447567	1.65207	up	K08232|0|vvi:100233035|K08232 monodehydroascorbate reductase (NADH) [EC:1.6.5.4] | (RefSeq) monodehydroascorbate reductase
c57383.graph_c0	20.59	23.04	29.84	36.11	58.47	64.16	0.00619288	0.988977	up	K00827|0|nnu:104605885|K00827 alanine-glyoxylate transaminase / (R)-3-amino-2-methylpropionate-pyruvate transaminase [EC:2.6.1.44 2.6.1.40] | (RefSeq) alanine--glyoxylate aminotransferase 2 homolog 1, mitochondrial
c59199.graph_c0	4.01	2.74	3.94	9.16	25.82	6.07	0.00550101	2.06923	up	--
c56137.graph_c0	21.24	21.77	25.31	6.82	10.07	5.36	4.72073e-05	-1.59941	down	--
c66377.graph_c2	2708.67	1450.5	2394.42	350.93	302.7	224.86	9.17317e-14	-2.90081	down	--
c62573.graph_c0	10.65	9.03	6.9	20.12	16.44	24.64	8.52861e-05	1.09096	up	--
c59240.graph_c0	18.43	13.57	14.65	28.2	24.84	25.79	0.00599126	0.66347	up	K10084|6.3618e-94|vvi:100245051|K10084 ER degradation enhancer, mannosidase alpha-like 1 | (RefSeq) alpha-mannosidase I MNS5
c55124.graph_c0	6.66	1.59	4.02	7.21	115.39	26.21	0.000600362	2.84904	up	--
c63039.graph_c0	13.9	12.26	14.06	7.05	3.55	6.81	7.80851e-05	-1.26695	down	K03644|0|pvu:PHAVU_007G021800g|K03644 lipoyl synthase [EC:2.8.1.8] | (RefSeq) hypothetical protein
c41701.graph_c0	48.68	49.33	43.72	8.89	1.14	12.86	0.000247802	-2.43828	down	--
c51809.graph_c0	13.39	13.99	11.68	28.24	25.56	22.97	4.8208e-05	0.899314	up	--
c57770.graph_c1	0.69	1.78	0.45	6.76	0.79	11.54	0.00319776	2.31396	up	K12620|5.20647e-63|jcu:105637986|K12620 U6 snRNA-associated Sm-like protein LSm1 | (RefSeq) sm-like protein LSM1B
c61467.graph_c0	43.94	38.78	40.16	4.26	0.77	15.51	0.00155954	-2.19672	down	K21026|3.30324e-83|pop:POPTR_0004s05360g|K21026 acetylajmaline esterase [EC:3.1.1.80] | (RefSeq) POPTRDRAFT_855395; GDSL-motif lipase/hydrolase family protein
c58045.graph_c0	11.76	13.57	12.11	7.29	7.92	9.77	0.0010081	-0.718227	down	--
c59000.graph_c0	158.1	239.62	144.14	19.82	1.97	23.5	1.4086e-06	-2.99399	down	--
c64986.graph_c0	0.43	0.41	0.19	0.61	3.49	1.1	0.00398987	2.03055	up	--
c30928.graph_c0	34.39	26.67	27.58	0.57	0	6.66	0.00111719	-2.85577	down	--
c44354.graph_c0	2.97	3.12	2.9	4.09	17.8	10.61	0.00499393	1.63638	up	K03027|0|tcc:TCM_030603|K03027 DNA-directed RNA polymerases I and III subunit RPAC1 | (RefSeq) DNA-directed RNA polymerases I and III subunit rpac1 isoform 3
c60255.graph_c0	14.95	12.93	16.21	7.81	3.84	8.66	0.000742425	-1.24364	down	K01627|3.99161e-84|egu:105038588|K01627 2-dehydro-3-deoxyphosphooctonate aldolase (KDO 8-P synthase) [EC:2.5.1.55] | (RefSeq) 2-dehydro-3-deoxyphosphooctonate aldolase
c56351.graph_c0	55.73	41.35	63.74	23.39	8.06	15.67	8.8113e-05	-1.73546	down	--
c57155.graph_c0	15.91	20.57	11.03	3.83	2.57	6.5	9.73214e-09	-2.32124	down	K09338|7.63122e-50|sind:105167974|K09338 homeobox-leucine zipper protein | (RefSeq) homeobox-leucine zipper protein MERISTEM L1-like
c63341.graph_c0	13.75	30.07	15.76	49.58	40.23	93.71	0.00103098	1.4739	up	K04733|0|sot:102594661|K04733 interleukin-1 receptor-associated kinase 4 [EC:2.7.11.1] | (RefSeq) L-type lectin-domain containing receptor kinase VIII.1-like
c38021.graph_c0	2.39	2.41	2.05	0.57	0.33	0.47	4.88773e-12	-2.3205	down	--
c55690.graph_c0	10.63	15.64	15.43	1.09	0.27	1.18	4.24841e-11	-3.8183	down	--
c68307.graph_c0	9.23	10.37	9.45	14.25	18.47	14.94	0.00445801	0.774596	up	--
c52816.graph_c0	1.39	0.36	1.29	20.17	65.28	18.25	8.25131e-10	4.34685	up	--
c60907.graph_c0	6.21	9.85	16.23	2.87	0.81	1.03	2.02518e-09	-3.22884	down	--
c30779.graph_c0	5.56	7.32	5.29	11.44	8.88	13.37	0.0010775	0.785877	up	--
c66691.graph_c1	3.05	3.75	5.37	8.91	5.12	7.44	0.00810827	0.922453	up	--
c42721.graph_c0	2.75	4.04	3.5	0.7	1.44	1.84	0.00228266	-1.36259	down	--
c63161.graph_c0	44.45	39.05	56.99	17.07	9.16	18.69	2.11892e-06	-1.75858	down	--
c51679.graph_c0	3.1	5.13	2.54	0.23	0.67	0.82	7.13945e-07	-2.7518	down	--
c57228.graph_c0	11.32	14.61	10.08	0.39	0	1.35	4.41633e-05	-3.48476	down	--
c66181.graph_c0	2.45	3.14	1.76	0.17	1.32	1.36	0.00138216	-1.90623	down	--
c57861.graph_c0	1.5	2.15	1.36	0.02	0.15	0.07	1.09229e-11	-4.01244	down	--
c58910.graph_c0	51.39	58.71	54.29	30.87	40.18	31.96	0.00883584	-0.712799	down	K00028|1.73939e-112|pper:PRUPE_ppa003102mg|K00028 malate dehydrogenase (decarboxylating) [EC:1.1.1.39] | (RefSeq) hypothetical protein
c53138.graph_c0	0.86	1.72	1.14	0.36	0.04	0.44	0.00280896	-1.98953	down	K10401|0|rcu:8264550|K10401 kinesin family member 18/19 | (RefSeq) kinesin-like protein KIF19
c60530.graph_c0	7	5.29	5.46	4.18	2.18	3.53	0.00630116	-0.918565	down	--
c52875.graph_c0	10.37	12.51	10.94	5.57	2.72	7.3	0.0019067	-1.17882	down	--
c61510.graph_c0	10.85	5.88	8.96	25.85	47.3	26.85	8.26002e-07	2.05666	up	K01057|2.26662e-75|pvu:PHAVU_003G040800g|K01057 6-phosphogluconolactonase [EC:3.1.1.31] | (RefSeq) hypothetical protein
c61557.graph_c0	0.33	0.13	0.32	1.39	2.55	1.09	0.00126554	2.0562	up	--
c51068.graph_c0	2.22	3.89	1.36	0.68	0	0.51	0.000167398	-3.00891	down	K17095|8.54227e-132|tcc:TCM_025889|K17095 annexin A7/11 | (RefSeq) Annexin 8, putative
c66171.graph_c0	11.07	18.55	13.38	1.26	0.73	5.4	4.16127e-05	-2.83701	down	K01188|1.37254e-119|rcu:8289192|K01188 beta-glucosidase [EC:3.2.1.21] | (RefSeq) vicianin hydrolase
c65520.graph_c0	4.86	4.08	5.35	1.22	0.46	0.62	4.15823e-07	-2.86257	down	--
c66154.graph_c3	2.5	2.6	2.96	1.64	1.13	1.42	0.00029395	-1.19199	down	--
c53811.graph_c0	4.42	7.66	6.49	0.51	0.31	1.43	1.02984e-07	-2.97948	down	--
c56785.graph_c0	0.57	0.49	0.29	1.65	2.6	1.49	0.000251572	1.95338	up	K17108|1.42914e-10|gmx:100777599|K17108 non-lysosomal glucosylceramidase [EC:3.2.1.45] | (RefSeq) non-lysosomal glucosylceramidase-like
c62952.graph_c0	5.8	3.41	6.06	1.68	1.1	1.53	0.00280035	-1.73078	down	K13065|6.60145e-07|pper:PRUPE_ppa023555mg|K13065 shikimate O-hydroxycinnamoyltransferase [EC:2.3.1.133] | (RefSeq) hypothetical protein
c48627.graph_c0	5.99	6.33	7.85	0.77	0.1	1.16	1.85331e-06	-3.05081	down	--
c59478.graph_c0	6.99	3.24	9.99	28.04	8.07	39.89	0.00606174	1.64003	up	--
c31562.graph_c0	0.38	0.4	0.4	2.36	5.57	2.76	3.79338e-05	2.74193	up	K00318|3.21177e-47|tcc:TCM_019628|K00318 proline dehydrogenase [EC:1.5.-.-] | (RefSeq) Methylenetetrahydrofolate reductase family protein isoform 1
c37033.graph_c0	6.47	7.91	6.3	20.49	15.94	30.63	7.37727e-07	1.59164	up	--
c54135.graph_c0	1.33	1.56	1.4	3.62	2	3.44	0.00210314	0.964176	up	--
c31443.graph_c0	6.45	8.29	9.53	0.24	0	0.37	1.16293e-17	-4.93751	down	--
c51890.graph_c0	19.64	24.34	17.89	5.88	8.16	10.75	0.000326538	-1.18442	down	--
c53388.graph_c0	3.03	3.22	2.45	4.53	6.79	5.44	0.00148871	1.21215	up	K03322|0|gmx:100797298|K03322 manganese transport protein | (RefSeq) metal transporter Nramp6-like
c66515.graph_c0	0.46	0.46	0.6	1.57	0.91	1.8	0.00890653	1.14396	up	--
c68938.graph_c0	11.71	14.8	9.27	24.14	43.35	27.94	0.00122519	1.31848	up	--
c66139.graph_c0	6.53	5.84	6.2	9.88	22.85	15.64	0.0041806	1.26063	up	K03002|0|vvi:100241130|K03002 DNA-directed RNA polymerase I subunit RPA2 [EC:2.7.7.6] | (RefSeq) POLR1B; DNA-directed RNA polymerase I subunit 2
c57896.graph_c1	29.6	77.64	27.88	143.93	91.76	199.13	0.00248885	1.50409	up	--
c59894.graph_c1	16.89	19.98	15.12	25.98	31.65	34.74	0.00151521	0.753438	up	--
c62884.graph_c0	7.26	1.39	5.47	9.33	44.69	14.41	0.00861982	1.90926	up	--
c60162.graph_c0	3.71	3.42	2.85	5.23	5.11	5.45	0.000445415	0.743214	up	K11851|4.2995e-156|vvi:100266433|K11851 ubiquitin carboxyl-terminal hydrolase 30 [EC:3.4.19.12] | (RefSeq) ubiquitin carboxyl-terminal hydrolase 27
c57910.graph_c0	1.94	0.39	1.59	5.13	32.47	1.97	0.00306163	2.5532	up	--
c67389.graph_c2	2.44	4.27	2.23	2.22	0.61	1.45	0.00445328	-1.39127	down	--
c61021.graph_c0	15.28	13.6	20.8	1.53	4.71	3.2	3.21602e-18	-3.34007	down	--
c61626.graph_c0	10.67	11.73	11.6	16.3	20.44	18.52	0.00489253	0.723435	up	--
c66867.graph_c1	65.7	69.98	64.45	132.77	195.96	156.76	7.21441e-05	1.12826	up	--
c60361.graph_c0	54.08	65.22	69.17	134.2	115.43	121.11	3.46165e-07	0.896869	up	K01738|0|rcu:8286373|K01738 cysteine synthase A [EC:2.5.1.47] | (RefSeq) cysteine synthase
c56854.graph_c0	4.16	6.21	6.05	7.67	203.07	5.49	0.00402208	2.65376	up	--
c57979.graph_c0	17.15	22.93	20.05	41.21	43.29	36.94	0.00029966	0.855445	up	--
c66006.graph_c0	14.75	16.38	14.55	4.91	2.76	6.92	6.1157e-05	-1.52938	down	K00430|1.38374e-59|mdm:103430340|K00430 peroxidase [EC:1.11.1.7] | (RefSeq) peroxidase 47
c50406.graph_c1	1.9	0.6	1.78	4.62	19.57	6.7	0.00176508	2.28659	up	--
c57685.graph_c0	28.13	31.16	15.99	9.61	8.77	10.25	0.00093961	-1.3872	down	--
c65727.graph_c0	97.15	60.6	531.13	37.29	11.74	17.77	9.28268e-05	-2.96488	down	--
c67776.graph_c0	0.87	0.64	0.57	2.95	2.62	3.06	2.20447e-05	1.62963	up	--
c59025.graph_c0	18.62	27.62	19.79	2.45	0.8	8.73	0.000877963	-2.27644	down	--
c58259.graph_c0	1.41	2.37	2.65	0.39	0.49	0.34	8.3893e-07	-2.63725	down	--
c44259.graph_c0	12.64	47.79	4.61	187.63	144.8	482.78	5.04229e-05	3.00141	up	K09338|6.15084e-36|sind:105156051|K09338 homeobox-leucine zipper protein | (RefSeq) homeobox-leucine zipper protein ATHB-12-like
c50665.graph_c0	15.71	18.43	15.55	29.49	55.12	29.88	0.00834442	1.11703	up	--
c59650.graph_c0	11.47	11.55	13.03	29.54	41.61	36.06	2.00859e-07	1.47443	up	K14611|0|sot:102584426|K14611 solute carrier family 23 (nucleobase transporter), member 1/2 | (RefSeq) nucleobase-ascorbate transporter 3
c58541.graph_c0	1.16	0.84	2.8	0.03	0.09	0.2	7.37064e-07	-3.54323	down	--
c60513.graph_c0	15.38	12.08	13.52	26.81	30.29	27.02	0.000124002	1.00325	up	--
c62675.graph_c0	116.52	132.92	134.55	70.44	13.14	50.5	0.0056598	-1.52574	down	--
c64792.graph_c1	20.44	29.14	31.01	14.3	3.73	7.84	0.00765632	-1.36026	down	K09286|1.06059e-46|vvi:100252531|K09286 EREBP-like factor | (RefSeq) dehydration-responsive element-binding protein 3
c64608.graph_c0	1.48	1.83	1.7	0.26	0.02	0.55	0.00209456	-2.29713	down	--
c60615.graph_c0	6.2	0.94	1.13	6.56	65.87	12.73	0.0014136	2.78539	up	--
c58368.graph_c2	4.05	6.47	7.23	16.01	170.86	10.32	0.000818976	2.95126	up	K01193|1.16546e-167|tcc:TCM_029039|K01193 beta-fructofuranosidase [EC:3.2.1.26] | (RefSeq) Glycosyl hydrolases family 32 protein isoform 1
c63482.graph_c0	15.08	15.42	11.04	29.24	34.83	28.04	0.000504133	1.05239	up	--
c58637.graph_c0	17.74	20.6	17.22	2.01	4.05	7.55	1.18781e-07	-2.27813	down	--
c61787.graph_c0	25.8	26.98	22.41	48.84	28.43	55.35	0.00988681	0.744759	up	--
c49024.graph_c0	5.3	9.46	2.59	0	0	0.35	4.82664e-08	-4.45148	down	--
c64214.graph_c0	7.85	8.03	6.95	4.44	4.32	5.26	1.38386e-05	-0.77051	down	--
c62361.graph_c1	6.14	6.2	6.11	8.98	16.17	11.63	0.00736413	0.976447	up	K19026|0|vvi:100247348|K19026 spatacsin | (RefSeq) uncharacterized LOC100247348
c65792.graph_c0	55.12	80.95	81.68	23.97	13.67	14.02	3.05891e-08	-1.71208	down	--
c59031.graph_c0	121.37	222.02	243.03	2.81	0.32	4.01	1.30457e-16	-5.71958	down	K01728|4.42822e-161|gmx:100779940|K01728 pectate lyase [EC:4.2.2.2] | (RefSeq) probable pectate lyase 22-like
c49262.graph_c0	5.23	7.5	6.45	0.59	0.85	2.54	9.24916e-05	-2.24865	down	K05933|5.87873e-116|vvi:100257676|K05933 aminocyclopropanecarboxylate oxidase [EC:1.14.17.4] | (RefSeq) ACO3; 1-aminocyclopropane-1-carboxylate oxidase 1
c66872.graph_c0	28.42	37.2	34	13.78	14.85	16.56	5.40652e-09	-1.25162	down	--
c58946.graph_c0	13.46	11.9	10.99	63.54	82.13	46.54	7.33693e-10	2.28118	up	K15113|2.80963e-154|sind:105163896|K15113 solute carrier family 25 (mitochondrial iron transporter), member 28/37 | (RefSeq) mitoferrin-like
c57644.graph_c0	36.85	16.82	35.13	4.32	8.62	11.28	0.000597358	-1.70207	down	K01114|0|egr:104429999|K01114 phospholipase C [EC:3.1.4.3] | (RefSeq) non-specific phospholipase C3
c63615.graph_c0	5.5	11	3.21	12.77	14.65	10.41	2.52771e-05	1.45324	up	--
c60365.graph_c0	14.85	19.33	12.3	6.97	1.64	4.16	0.000167678	-1.82366	down	K06173|1.83537e-39|vvi:100241658|K06173 tRNA pseudouridine38-40 synthase [EC:5.4.99.12] | (RefSeq) putative tRNA pseudouridine synthase
c49751.graph_c0	8.42	9.35	8.61	14.44	14.25	15.11	0.000787238	0.654021	up	K13107|3.73654e-88|vvi:100246760|K13107 RNA-binding motif protein, X-linked 2 | (RefSeq) zinc finger CCCH domain-containing protein 25
c63166.graph_c0	1.29	2.43	1.92	0.25	0	0.28	1.23411e-05	-3.06211	down	--
c46740.graph_c0	0.06	0.16	0	7.45	2.02	3.1	1.48497e-10	4.87544	up	K14504|1.20361e-150|vvi:100261619|K14504 xyloglucan:xyloglucosyl transferase TCH4 [EC:2.4.1.207] | (RefSeq) probable xyloglucan endotransglucosylase/hydrolase protein 23
c54976.graph_c0	0.67	1.14	0.7	3.06	1.94	3.93	0.000117311	1.66027	up	--
c61437.graph_c0	71.45	57.34	62.76	2.72	0.06	3.34	1.40334e-07	-4.16012	down	--
c49429.graph_c0	1.41	1.72	3.47	0.07	0	0.19	2.31962e-08	-4.06005	down	K07964|0|cit:102614850|K07964 heparanase [EC:3.2.1.166] | (RefSeq) heparanase-like protein 2
c68797.graph_c2	0.56	0.47	0.23	1	1.19	3.4	0.00173506	1.86434	up	--
c59517.graph_c0	12.01	12.62	10.88	15.51	23.77	20.86	0.00561515	0.74806	up	--
c59467.graph_c0	2.67	5.88	17.48	0.85	1.56	0.62	3.46343e-06	-3.13577	down	--
c64870.graph_c2	14.81	35.7	22.47	13.77	2.04	8.67	0.00676155	-1.61271	down	--
c66423.graph_c1	45.42	40.69	56.23	14.25	10.32	23.74	3.77879e-06	-1.69167	down	K10999|1.30987e-123|jcu:105636590|K10999 cellulose synthase A [EC:2.4.1.12] | (RefSeq) cellulose synthase A catalytic subunit 2 [UDP-forming]
c41096.graph_c0	70.41	72.15	78.94	50.29	30.47	53.46	0.00128265	-0.813854	down	K03946|1.78604e-10|jcu:105647260|K03946 NADH dehydrogenase (ubiquinone) 1 alpha subcomplex subunit 2 | (RefSeq) NADH dehydrogenase [ubiquinone] 1 alpha subcomplex subunit 2
c56217.graph_c0	50.98	57.75	56.98	9.38	7.29	17.53	3.12484e-10	-2.30059	down	K00873|3.8251e-143|gra:105765485|K00873 pyruvate kinase [EC:2.7.1.40] | (RefSeq) plastidial pyruvate kinase 2-like
c44412.graph_c0	19.71	31.41	17.93	44.35	109.18	65.56	0.00144994	1.5416	up	--
c47848.graph_c1	11	17.26	11.5	2.5	0.13	2.43	9.90292e-05	-2.69348	down	--
c54213.graph_c0	2.07	2.6	1.72	11.09	3.24	4.81	0.00993313	1.39374	up	--
c62372.graph_c0	16.38	51	24.3	172.11	190.93	99.61	5.20465e-05	2.13498	up	--
c51287.graph_c0	6.38	13.94	6.52	0	0	1.06	0.000477547	-3.34504	down	--
c69060.graph_c0	226.85	405.62	227.86	2.14	0.46	73.64	0.00926519	-2.46889	down	--
c43204.graph_c0	12.09	28.87	15.34	6.9	3.45	9.54	0.00182825	-1.50258	down	--
c57977.graph_c0	88.59	89.22	67.17	210.38	80.62	192.42	4.80407e-13	1.43828	up	--
c44510.graph_c0	11.5	13.3	9.87	29.57	35.1	49.3	1.04084e-08	1.59372	up	K11339|2.05203e-62|rcu:8288542|K11339 mortality factor 4-like protein 1 | (RefSeq) protein MRG2
c58047.graph_c0	1.49	2.99	5.39	1.34	117.11	3.34	0.00981757	2.47775	up	--
c42177.graph_c0	29.12	23.97	25.17	52.59	33.96	56.75	0.0043431	0.771152	up	--
c61569.graph_c0	4.58	3.87	2.04	0.11	0	0.39	1.34523e-05	-3.34023	down	--
c64663.graph_c0	5.59	6.4	5.75	28.31	26.76	61.78	2.76774e-12	2.81135	up	K12116|0|gmx:100301889|K12116 flavin-binding kelch repeat F-box protein 1 | (RefSeq) FKF1; circadian clock-associated FKF1
c53489.graph_c0	8.48	9.21	8.71	16.09	22.51	14.56	0.00824119	0.935056	up	K00253|3.6364e-124|jcu:105628121|K00253 isovaleryl-CoA dehydrogenase [EC:1.3.8.4] | (RefSeq) isovaleryl-CoA dehydrogenase, mitochondrial
[truncated: 1,744 more rows]

## Sheet: Sumpplementary Table S5
Supplementary Table S5. The DEGs between WS30d and WS30d-R10d.
[truncated: 379 more rows]

## Sheet: Sumpplementary Table S6
Supplementary Table S6. The common DEGs of WS30d and WS30d-R10d enriched in KEGG pathways (P ˂ 0.05)
[truncated: 76 more rows]

[truncated: 4 more sheets: Sumpplementary Table S7, Supplementary Table S8, Supplementary Table S9, Supplementary Table S10]
